# Supplementary material for: SESNet: sequence-structure feature-integrated deep learning method for data-efficient protein engineering
Source: J Cheminform. 2023 Feb 3;15:12. doi: 10.1186/s13321-023-00688-x (PMC9898993; doi:10.1186/s13321-023-00688-x)
Supplement: Supplementary file 2 — Additional file 2. The source code of SESNet. [file 13321_2023_688_MOESM2_ESM.zip]

Archive with 80 entries (63 files):
- SESNet-release-main/
- SESNet-release-main/.gitignore
- SESNet-release-main/LICENSE
- SESNet-release-main/README.md
- SESNet-release-main/config.yaml
- SESNet-release-main/config/
- SESNet-release-main/config/Config.py
- SESNet-release-main/db/
- SESNet-release-main/db/__init__.py
- SESNet-release-main/db/dataset.py
- SESNet-release-main/df/
- SESNet-release-main/df/__init__.py
- SESNet-release-main/df/feature_manager.py
- SESNet-release-main/df/features/
- SESNet-release-main/df/features/__init__.py
- SESNet-release-main/df/features/ctoken.py
- SESNet-release-main/df/features/esm_feat.py
- SESNet-release-main/df/features/esm_token.py
- SESNet-release-main/df/features/esmif1_seq_score.py
- SESNet-release-main/df/features/esmif1_seq_score_full.py
- SESNet-release-main/df/features/feature_abc.py
- SESNet-release-main/df/features/norm_score.py
- SESNet-release-main/df/features/norm_std_score.py
- SESNet-release-main/df/features/potts.py
- SESNet-release-main/df/features/score.py
- SESNet-release-main/df/preprocess.py
- SESNet-release-main/examples/
- SESNet-release-main/examples/RRM.yaml
- SESNet-release-main/examples/RRM_single/
- SESNet-release-main/examples/RRM_single/RRM.braw
- SESNet-release-main/examples/RRM_single/RRM.fasta
- SESNet-release-main/examples/RRM_single/RRM.pdb
- SESNet-release-main/examples/RRM_single/test.tsv
- SESNet-release-main/examples/RRM_single/train.tsv
- SESNet-release-main/examples/RRM_single/valid.tsv
- SESNet-release-main/lit/
- SESNet-release-main/lit/__init__.py
- SESNet-release-main/lit/callbacks/
- SESNet-release-main/lit/callbacks/__init__.py
- SESNet-release-main/lit/callbacks/bar_fix.py
- SESNet-release-main/lit/callbacks/predict_write.py
- SESNet-release-main/lit/callbacks/test_write.py
- SESNet-release-main/lit/data_module.py
- SESNet-release-main/lit/lit_module.py
- SESNet-release-main/lit/test.py
- SESNet-release-main/lit/train.py
- SESNet-release-main/lit/warmup.py
- SESNet-release-main/model/
- SESNet-release-main/model/__init__.py
- SESNet-release-main/model/basemodule.py
- SESNet-release-main/model/modules/
- SESNet-release-main/model/modules/__init__.py
- SESNet-release-main/model/modules/aggregators/
- SESNet-release-main/model/modules/aggregators/__init__.py
- SESNet-release-main/model/modules/aggregators/attn.py
- SESNet-release-main/model/modules/aggregators/base.py
- SESNet-release-main/model/modules/aggregators/mlp.py
- SESNet-release-main/model/modules/decoders/
- SESNet-release-main/model/modules/decoders/__init__.py
- SESNet-release-main/model/modules/decoders/base.py
- SESNet-release-main/model/modules/decoders/mlp.py
- SESNet-release-main/model/modules/embeddings.py
- SESNet-release-main/model/modules/encoders/
- SESNet-release-main/model/modules/encoders/__init__.py
- SESNet-release-main/model/modules/encoders/base.py
- SESNet-release-main/model/modules/encoders/globals/
- SESNet-release-main/model/modules/encoders/globals/__init__.py
- SESNet-release-main/model/modules/encoders/globals/base.py
- SESNet-release-main/model/modules/encoders/globals/esm.py
- SESNet-release-main/model/modules/encoders/locals/
- SESNet-release-main/model/modules/encoders/locals/__init__.py
- SESNet-release-main/model/modules/encoders/locals/base.py
- SESNet-release-main/model/modules/encoders/locals/potts.py
- SESNet-release-main/model/ses_net.py
- SESNet-release-main/utils/
- SESNet-release-main/utils/CCMpred.py
- SESNet-release-main/utils/__init__.py
- SESNet-release-main/utils/common.py
- SESNet-release-main/utils/logger.py
- SESNet-release-main/utils/vocab.py
