# Supplementary material for: SESNet: sequence-structure feature-integrated deep learning method for data-efficient protein engineering
Source: J Cheminform. 2023 Feb 3;15:12. doi: 10.1186/s13321-023-00688-x (PMC9898993; doi:10.1186/s13321-023-00688-x)
Supplement: Supplementary file 2 — Additional file 2. The source code of SESNet. [file 13321_2023_688_MOESM2_ESM.zip › SESNet-release-main/README.md]

# SESNet

SESNet is a sequence-structure feature-integrated deep learning method for data-efficient protein engineering.

# Dependencies

We have tested SESNet on a GPU server running ubuntu 18.04, with 10 x Nvidia GTX 3090 GPU (24GB RAM) and 2 x Intel Gold 6226R CPU (2TB RAM).

## Create an virtual environment

```shell
git clone https://github.com/SESNet/SESNet-release.git
conda create -n sesnet python=3.9
conda activate sesnet
cd sesnet-release
```

## Install dependencies

- Pytorch 1.11
- CUDA 11.3
- PyG 2.0.4
- pytorch-lightning 1.6.3
- msgpack 1.0.3
- msgpack-python 0.5.6
- fair-esm 0.4.2
- biopython 1.79
- biotite 0.35.1
- torchmetrics 0.8.1
- pandas
- numpy
- scikit-learn
- pyyaml
- tqdm

You can install the dependencies by following commands:

```shell
conda install pytorch=1.11 cudatoolkit=11.3 -c pytorch
conda install pyg=2.0.4 -c pyg -c conda-forge
```

```shell
pip install pytorch-lightning==1.6.3
pip install msgpack==1.0.3 msgpack-python==0.5.6
pip install fair-esm
pip install biopython==1.79
pip install biotite==0.34.1
pip install torchmetrics==0.8.1
pip install pandas numpy scipy scikit-learn pyyaml
```

# Running Steps

## Step 1. Prepare a dataset

To train SESNet, you should prepare the following input files :

- **[required]** A sequence file (FASTA format), the file only contains a sequence of wild type.
- **[required]** Fitness files (TSV format) recorded the fitness values of variants.
- **[optional]** The output file of potts model (BRAW format). If you train the model without local encoder, the file is not required. 
- **[optional]** The struct file (PDB format), the file describes the three-dimensional structures of wild-type sequence. If you train the model without struct encoder-deocer, the file is not required.

Example:

```shell
>>> ls examples/RRM_single
>>> train.tsv test.tsv valid.tsv RRM.braw RRM.fasta RRM.pdb
```

Train.tsv, test.tsv and valid.tsv are the fitness files for training, validation and test, respectively.
## Step 2. Generate the binary feature files of mutants and store them into a directory

To speed up the training of the model, we store the features of sequences in binary files within a directory and load
these files when the training starts. Thus, we need to generate these feature binary files before
we start training.

Example:

```shell
mkdir examples/RRM_features

python -m df.preprocess --name RRM_single \
--fasta ./examples/RRM_single/RRM.fasta \
--pdb ./examples/RRM_single/RRM.pdb \
--tsv ./examples/RRM_single/train.tsv \
--tsv ./examples/RRM_single/valid.tsv \
--tsv ./examples/RRM_single/test.tsv \
--dir ./examples/RRM_features/ \
--feature esmif1_seq_score \
--feature esmif1_seq_score_full \
--feature score \
--feature potts \
--braw ./examples/RRM_single/RRM.braw
```

Results:

```shell
>>> ls ./examples/RRM_features/
>>> esmif1_seq_score.pkl  esmif1_seq_score_full.pkl  potts.pkl  score.pkl
```

## Step 3. Prepare a configuration file for training and testing

We use a YAML-formated configuration file to control the training of the model. Here is an example of configuration
file (./examples/RRM.yaml):
```shell
>>> cat ./examples/RRM.yaml
```
```yaml
agg: attn
agg_seq_score: true
batch_size: 4
checkpoint_dir: ./checkpoints/RRM/
decoder: mlp
decoder_seq_score: true
dir: ./examples/RRM_features/
dropout: 0.1
epoch: 300
fasta: ./examples/RRM_single/RRM.fasta
global_freeze: true
global_name: esm
global_static: false
hidden: 256
local_freeze: false
local_name: potts
local_static: false
lr: 0.00001
name: RRM
optim: adam
patience: 100
result_file: RRM_single.pkl
rt: false
seed: 42
target_name: score
monitor : val_corr
monitor_mode : max
test_out: null
test_tsv:
  - ./examples/RRM_single/train.tsv
train_tsv:
  - ./examples/RRM_single/valid.tsv
valid_tsv:
  - ./examples/RRM_single/test.tsv
warmup: -1
```

In this example, you will use the YAML file to train the model.

## Step 4. Train the model

Once you have defined the configuration file correctly, you can start training the model with a simple command:

```shell
python -m lit.train --yaml examples/RRM.yaml
```

## Step 5. Test the model

If you do not specify a training set in the configuration, the model will not be test after training. If you want to
test the trained model on another dataset, please repeat steps 1-2 for the test set. After the binary feature files are
generated, you test the model on the new dataset using the following command:

```shell
python -m lit.test --checkpoint /home/limc/sesnet-release/checkpoints/RRM/SESNet-epoch=1-val_corr=0.2422.ckpt \
--name RRM_single \
--fasta ./examples/RRM_single/RRM.fasta \
--dir ./examples/RRM_features \
--test_tsv ./examples/RRM_single/test.tsv \
--output tmp.pkl
```

You can take a view of the test results by:
```python
import torch
torch.load("tmp.pkl")
```

# Citation

-

# Contact us

If you have any questions or concerns, please do not hesitate to reach out the authors via the following email:  [tpan1039@sjtu.edu.cn]() [hongl3liang@sjtu.edu.cn]()

# Developers
If you have any problems about the code and environment, please open an issue or send an email [sesnet@163.com]()
