# Supplementary material for: SESNet: sequence-structure feature-integrated deep learning method for data-efficient protein engineering
Source: J Cheminform. 2023 Feb 3;15:12. doi: 10.1186/s13321-023-00688-x (PMC9898993; doi:10.1186/s13321-023-00688-x)
Supplement: Supplementary file 2 — Additional file 2. The source code of SESNet. [file 13321_2023_688_MOESM2_ESM.zip › SESNet-release-main/config/Config.py]

import os
import sys
from pathlib import Path
import yaml

BASE_DIR = Path(__file__).resolve().parent.parent


class ImproperlyConfigured(Exception):
    """Server is somehow improperly configured"""
    pass


CONFIG_PATH = os.path.join(BASE_DIR, 'config.yaml')

if os.path.exists(CONFIG_PATH):
    with open(CONFIG_PATH, "r") as f:
        config_dict = yaml.load(f.read(), Loader=yaml.FullLoader)
        if config_dict is None:
            config_dict = {}
else:
    sys.stderr.write(f"Please check the {CONFIG_PATH} exists !!\n")


def _get_config(field, default=None):
    if field in config_dict.keys():
        return config_dict[field]
    else:
        if default is None:
            raise ImproperlyConfigured(f"config is missed: {field}")
        else:
            sys.stderr.write(f"missed config {field} is set to default value {default}.\n")
            return default
