# Supplementary material for: SESNet: sequence-structure feature-integrated deep learning method for data-efficient protein engineering
Source: J Cheminform. 2023 Feb 3;15:12. doi: 10.1186/s13321-023-00688-x (PMC9898993; doi:10.1186/s13321-023-00688-x)
Supplement: Supplementary file 2 — Additional file 2. The source code of SESNet. [file 13321_2023_688_MOESM2_ESM.zip › SESNet-release-main/db/dataset.py]

from torch.utils.data import Dataset, DataLoader, Sampler, BatchSampler
import pandas as pd
from sklearn.utils import shuffle
from utils.common import read_seq_from_fasta, read_mutant_seqs
from sklearn.model_selection import train_test_split
from df.feature_manager import FeatureManager
from utils.logger import logger
import torch
from typing import Union, List, Tuple
from utils.common import full_sequence


class MutantDataset(Dataset):

    def __init__(self, origin_sequence: str, mutants: List[str], feature_manager: FeatureManager):
        self.origin_sequence = origin_sequence
        self.mutants = mutants
        self.data = {
            "mutants": mutants,
            "seqs": [full_sequence(origin_sequence, mutant) for mutant in mutants]
        }
        self.feature_manager = feature_manager

    def __getitem__(self, index):
        return {
            "mutant": self.data['mutants'][index],
            "seq": self.data['seqs'][index]
        }

    def __len__(self):
        return len(self.data['mutants'])

    def collate_fn(self, batch):
        p_batch = dict(
            seqs=[each['seq'] for each in batch],
            mutants=[each['mutant'] for each in batch],
            **self.feature_manager.batch_get([each['seq'] for each in batch])
        )
        return p_batch

    def gen_loader(self, batch_size, shuffle=False, workers=0):
        return DataLoader(
            dataset=self,
            batch_size=batch_size,
            shuffle=shuffle,
            collate_fn=self.collate_fn,
            num_workers=workers,
        )

    @classmethod
    def from_files(cls, fasta, tsv, feature_manager: FeatureManager):
        if isinstance(tsv, list):
            mutants = []
            for each in tsv:
                mutants += pd.read_table(each).mutant.to_list()
        else:
            table = pd.read_table(tsv)
            mutants = list(table.mutant)
        origin_seq = read_seq_from_fasta(fasta)
        return cls(origin_sequence=origin_seq, mutants=mutants, feature_manager=feature_manager)

    def split(self, radio=0.1, seed=42):
        big, small = train_test_split(self.mutants, test_size=radio, random_state=seed)
        bg = MutantDataset(origin_sequence=self.origin_sequence, mutants=big, feature_manager=self.feature_manager)
        sm = MutantDataset(origin_sequence=self.origin_sequence, mutants=small, feature_manager=self.feature_manager)
        return bg, sm
