# Supplementary material for: SESNet: sequence-structure feature-integrated deep learning method for data-efficient protein engineering
Source: J Cheminform. 2023 Feb 3;15:12. doi: 10.1186/s13321-023-00688-x (PMC9898993; doi:10.1186/s13321-023-00688-x)
Supplement: Supplementary file 2 — Additional file 2. The source code of SESNet. [file 13321_2023_688_MOESM2_ESM.zip › SESNet-release-main/df/feature_manager.py]

import numpy as np
import torch
from df.features import *
from utils.common import read_seq_from_fasta, read_mutant_seqs
from utils.logger import logger
from typing import Dict
import os
from typing import List


class FeatureManager:

    def __init__(self,
                 name: str,
                 fasta: str,
                 data_dir: str,
                 rt: bool = False,
                 *args,
                 **kwargs):

        self.name = name
        self.data_dir = data_dir
        self.fasta = fasta
        self.origin_seq = read_seq_from_fasta(self.fasta)

        # 处理特征需要的文件
        self.tsv = kwargs.get("tsv", None)
        self.pdb_file = kwargs.get("pdb_file", None)
        self.braw_file = kwargs.get('braw_file', None)
        self.chain = kwargs.get("chain", None)
        self.rt = rt
        self.features: Dict[str, Feature] = {}

    def register_token(self):
        token_feat = TokenFeature()
        self.register(token_feat)

    def register_esm_token(self):
        esm_token_feat = EsmTokenFeature()
        self.register(esm_token_feat)

    def register_potts(self):
        ev_pairs = PottsFeature(fasta_file_path=self.fasta, braw_file=self.braw_file, rt=self.rt)
        self.register(ev_pairs)

    def register_esm(self):
        esm_feat = EsmFeature(rt=self.rt, )
        self.register(esm_feat)

    def register_esmif1_seq_score(self):
        esmif1_seq_score_feat = Esmif1SeqScoreFeature(fasta_file=self.fasta, pdb_file=self.pdb_file, rt=self.rt,
                                                      chain=self.chain)
        self.register(esmif1_seq_score_feat)

    def register_esmif1_seq_score_full(self):
        esmif1_seq_score_feat = Esmif1SeqScoreFullFeature(fasta_file=self.fasta, pdb_file=self.pdb_file, rt=self.rt,
                                                          chain=self.chain)
        self.register(esmif1_seq_score_feat)

    def register_score(self):
        score_feat = ScoreFeature(fasta_file=self.fasta, tsv_file=self.tsv)
        self.register(score_feat)

    def register_norm_score(self):
        norm_score_feat = NormScoreFeature(fasta_file=self.fasta, tsv_file=self.tsv)
        self.register(norm_score_feat)

    def register_norm_std_score(self):
        norm_std_score_feat = NormStdScoreFeature(fasta_file=self.fasta, tsv_file=self.tsv)
        self.register(norm_std_score_feat)

    def register(self, feat: Feature):
        self.features[feat.name] = feat

    def generate_and_save(self):
        assert self.tsv is not None
        seqs = read_mutant_seqs(self.origin_seq, self.tsv)
        for f_name, feat in self.features.items():
            feat: Feature
            if feat.rt:
                logger.info(f"Feature {feat.name} is real-time")
            else:
                logger.info(f"Generating feature {feat.name}")
                path = os.path.join(self.data_dir, f"{feat.name}.pkl")
                feat.save(sequences=seqs, path=path, origin_seq=self.origin_seq)
                logger.info(f"Saving feature at {path}")

    def load(self):
        for f_name, feat in self.features.items():
            feat: Feature
            if feat.rt:
                logger.info(f"Feature {feat.name} is real-time")
            else:
                logger.info(f"Loading feature {feat.name}")
                path = os.path.join(self.data_dir, f"{feat.name}.pkl")
                feat.load(path=path)
                logger.info(f"Loaded feature from {path}")

    def batch_get(self, sequences: List[str]):
        dtype_dict = {
            "float": torch.float,
            "int": torch.long
        }
        res = {}
        for name, feat in self.features.items():
            dtype = dtype_dict.get(feat.dtype, None)
            if feat.rt:
                if dtype:
                    res[name] = torch.tensor(feat.rt_get(sequences)).to(dtype)
                else:
                    res[name] = torch.tensor(feat.rt_get(sequences))
            else:
                if dtype:
                    res[name] = torch.tensor(np.array([feat.get(seq) for seq in sequences])).to(dtype)
                else:
                    res[name] = torch.tensor(np.array([feat.get(seq) for seq in sequences]))
        return res

    def get(self, seq: str, feature_name: str):
        return self.features[feature_name].get(seq)

    def clear(self):
        for _, item in self.features.items():
            item.clear()
        import gc
        gc.collect()

    def init_from_str(self, feature_names: List[str]):
        for f_name in feature_names:
            try:
                func = f"register_{f_name}"
                logger.info(f"Registering feature {f_name}")
                self.__getattribute__(func)()
            except AttributeError:
                raise ValueError(f"Please ensure the input features name : {f_name} is supported")
