# Supplementary material for: SESNet: sequence-structure feature-integrated deep learning method for data-efficient protein engineering
Source: J Cheminform. 2023 Feb 3;15:12. doi: 10.1186/s13321-023-00688-x (PMC9898993; doi:10.1186/s13321-023-00688-x)
Supplement: Supplementary file 2 — Additional file 2. The source code of SESNet. [file 13321_2023_688_MOESM2_ESM.zip › SESNet-release-main/df/features/__init__.py]

from .ctoken import TokenFeature
from .potts import PottsFeature
from .esm_token import EsmTokenFeature
from .feature_abc import Feature
from .score import ScoreFeature
from .esm_feat import EsmFeature
from .norm_score import NormScoreFeature
from .esmif1_seq_score import Esmif1SeqScoreFeature
from .norm_score import NormScoreFeature
from .esmif1_seq_score_full import Esmif1SeqScoreFullFeature
from .norm_std_score import NormStdScoreFeature

__all__ = [
    'TokenFeature',
    'PottsFeature',
    'EsmTokenFeature',
    'Feature',
    'ScoreFeature',
    'NormScoreFeature',
    'EsmFeature',
    'Esmif1SeqScoreFeature',
    'Esmif1SeqScoreFullFeature',
    'NormStdScoreFeature',
    'NormScoreFeature'
]
