# Supplementary material for: SESNet: sequence-structure feature-integrated deep learning method for data-efficient protein engineering
Source: J Cheminform. 2023 Feb 3;15:12. doi: 10.1186/s13321-023-00688-x (PMC9898993; doi:10.1186/s13321-023-00688-x)
Supplement: Supplementary file 2 — Additional file 2. The source code of SESNet. [file 13321_2023_688_MOESM2_ESM.zip › SESNet-release-main/df/features/ctoken.py]

from typing import List
from df.features.feature_abc import Feature
import numpy as np
from utils.vocab import AMINO_ACID_INDEX


class TokenFeature(Feature):

    def __init__(self):
        super().__init__(name="token",
                         device="cpu",
                         rt_able=True,
                         rt=True,
                         dtype="int")

    def get(self, seq: str):
        token = np.array([AMINO_ACID_INDEX.get(c, 20) for c in seq], dtype=np.int64)
        return token

    def rt_get(self, seqs: List[str]):
        tokens = np.array([[AMINO_ACID_INDEX.get(c, 20) for c in seq] for seq in seqs], dtype=np.int64)
        return tokens

    def generate(self, sequences):
        raise NotImplementedError

    def save(self, sequences, path, origin_seq=None):
        raise NotImplementedError

    def load(self, path):
        raise NotImplementedError
