# Supplementary material for: SESNet: sequence-structure feature-integrated deep learning method for data-efficient protein engineering
Source: J Cheminform. 2023 Feb 3;15:12. doi: 10.1186/s13321-023-00688-x (PMC9898993; doi:10.1186/s13321-023-00688-x)
Supplement: Supplementary file 2 — Additional file 2. The source code of SESNet. [file 13321_2023_688_MOESM2_ESM.zip › SESNet-release-main/df/features/esm_feat.py]

from df.features.feature_abc import Feature
from typing import List
import esm
import torch
from tqdm import tqdm
from config import Config
from utils.logger import logger


class EsmFeature(Feature):
    name: str = 'esm'
    device: str = 'gpu'
    dtype: str = 'float'

    def __init__(self, model_path=Config.BASE_DIR / 'pre-trained', rt=False):
        super().__init__(name="esm",
                         device="gpu",
                         rt_able=True,
                         rt=rt,
                         dtype="float", )

        self.model_path = model_path
        self.model_device = 'cuda' if torch.cuda.is_available() else 'cpu'
        self.model = None
        self.alphabet = None
        self.batch_converter = None
        self.cache = None
        if self.rt:
            self.load_model()

    def load_model(self):
        logger.info(f"Loading esm model and alphabet from {self.model_path}")
        torch.hub.set_dir(self.model_path)
        model, alphabet = esm.pretrained.esm1b_t33_650M_UR50S()
        self.model = model.eval()
        self.model.to(self.model_device)
        self.batch_converter = alphabet.get_batch_converter()

    def generate(self, sequences: List[str]):
        super(EsmFeature, self).generate(sequences)
        self.load_model()
        res = {}
        bar = tqdm(sequences)
        bar.set_description("Encoding with esm: ")
        for seq in bar:
            data = [("protein", seq), ]
            batch_labels, batch_strs, batch_tokens = self.batch_converter(data)
            with torch.no_grad():
                results = self.model(batch_tokens.to(self.model_device), repr_layers=[33], return_contacts=False)
            token_representations = results["representations"][33]
            token_representations = token_representations.squeeze(0)
            esm_vec = token_representations[1:-1].detach().cpu().numpy()
            res[seq] = esm_vec
        return res

    def save(self, sequences, path, origin_seq=None):
        if origin_seq is not None:
            sequences = [origin_seq, ] + sequences
        res = self.generate(sequences)
        torch.save(res, path)
        logger.info(f"Saved esm features at {path}")
        return path

    def load(self, path):
        logger.info(f"Loading from {path}")
        self.cache = torch.load(path)

    def get(self, seq: str):
        if seq not in self.cache:
            raise ValueError("No sequence")
        return self.cache[seq]

    def rt_get(self, seqs: List[str]):
        data = [("protein", seq) for seq in seqs]
        batch_labels, batch_strs, batch_tokens = self.batch_converter(data)
        with torch.no_grad():
            results = self.model(batch_tokens.to(self.model_device), repr_layers=[33], return_contacts=False)
            token_representations = results["representations"][33]
            # token_representations = token_representations.squeeze(0)
            esm_vec = token_representations[1:-1].detach().cpu().numpy()
        return esm_vec
