# Supplementary material for: SESNet: sequence-structure feature-integrated deep learning method for data-efficient protein engineering
Source: J Cheminform. 2023 Feb 3;15:12. doi: 10.1186/s13321-023-00688-x (PMC9898993; doi:10.1186/s13321-023-00688-x)
Supplement: Supplementary file 2 — Additional file 2. The source code of SESNet. [file 13321_2023_688_MOESM2_ESM.zip › SESNet-release-main/df/features/esm_token.py]

from df.features.feature_abc import Feature
import esm
import torch
from typing import List


class EsmTokenFeature(Feature):
    in_time: bool = True
    name: str = 'esm_token'
    device: str = 'cpu'
    dtype: str = 'int'

    def __init__(self):
        super().__init__(name='esm_token',
                         device='cpu',
                         rt_able=True,
                         rt=True,
                         dtype=self.dtype)
        alphabet = esm.Alphabet.from_architecture("ESM-1b")
        self.batch_converter = alphabet.get_batch_converter()

    def generate(self, sequences):
        raise NotImplementedError

    def save(self, sequences, path, origin_seq=None):
        raise NotImplementedError

    def load(self, path):
        raise NotImplementedError

    def get(self, seq: str):
        data = [("protein", seq)]
        batch_labels, batch_strs, batch_tokens = self.batch_converter(data)
        batch_tokens = batch_tokens.cpu().numpy()
        return batch_tokens[0]

    def rt_get(self, seqs: List[str]):
        data = [("protein", seq) for seq in seqs]
        batch_labels, batch_strs, batch_tokens = self.batch_converter(data)
        batch_tokens = batch_tokens.cpu().numpy()
        return batch_tokens
