# Supplementary material for: SESNet: sequence-structure feature-integrated deep learning method for data-efficient protein engineering
Source: J Cheminform. 2023 Feb 3;15:12. doi: 10.1186/s13321-023-00688-x (PMC9898993; doi:10.1186/s13321-023-00688-x)
Supplement: Supplementary file 2 — Additional file 2. The source code of SESNet. [file 13321_2023_688_MOESM2_ESM.zip › SESNet-release-main/df/features/esmif1_seq_score.py]

import esm
import numpy as np
from esm.inverse_folding.util import CoordBatchConverter
from df.features.feature_abc import Feature
from config import Config
import torch
from utils.logger import logger
from typing import List
from tqdm import tqdm
import os
from utils.common import read_seq_from_fasta, full_sequence
from biotite.structure.io import pdbx, pdb
from biotite.structure import filter_solvent
from biotite.structure import get_chains
import torch.nn.functional as F


def load_structure(fpath, chain=None):
    """
        Remove print statement
        copied from https://github.com/facebookresearch/esm/blob/main/esm/inverse_folding/util.py
    """
    if fpath.endswith('cif'):
        with open(fpath) as fin:
            pdbxf = pdbx.PDBxFile.read(fin)
        structure = pdbx.get_structure(pdbxf, model=1)
    elif fpath.endswith('pdb'):
        with open(fpath) as fin:
            pdbf = pdb.PDBFile.read(fin)
        structure = pdb.get_structure(pdbf, model=1)
    issolvent = filter_solvent(structure)
    structure = structure[~issolvent]
    chains = get_chains(structure)
    # print(f'Found {len(chains)} chains:', chains, '\n')
    if len(chains) == 0:
        raise ValueError('No chains found in the input file.')
    if chain is None:
        chain = chains[0]
    if chain not in chains:
        raise ValueError(f'Chain {chain} not found in input file')
    structure = structure[structure.chain_id == chain]
    # print(f'Loaded chain {chain}\n')
    return structure


class Esmif1SeqScoreFeature(Feature):
    name: str = 'esmif1_seq_score'
    device: str = 'gpu'
    dtype: str = 'float'

    def __init__(self, fasta_file, pdb_file, chain="A", rt=False):
        super().__init__(name='esmif1_seq_score',
                         device='gpu',
                         rt_able=False,
                         rt=rt,
                         dtype='float')

        self.cache = None
        self.chain = chain
        self.origin_seq = read_seq_from_fasta(fasta_file)
        self.pdb_file = pdb_file

    def load_model(self):
        if self.pdb_file is None:
            raise ValueError("Please ensure the pdb_file path")
        self.structure = load_structure(self.pdb_file, self.chain)
        self.coords, pdb_seq = esm.inverse_folding.util.extract_coords_from_structure(self.structure)
        assert pdb_seq == self.origin_seq, "PDB sequences Not equal to fasta sequences"
        self.model_device = 'cuda' if torch.cuda.is_available() else 'cpu'
        self.model = None
        self.alphabet = None
        logger.info("Loading esmif1 score model")
        model, alphabet = esm.pretrained.esm_if1_gvp4_t16_142M_UR50()
        model.to(self.model_device)
        model.eval()
        self.model = model
        self.alphabet = alphabet
        self.logits = None

    @torch.no_grad()
    def score_sequence(self, model, alphabet, coords, seq):
        batch_converter = CoordBatchConverter(alphabet)
        batch = [(coords, None, seq)]
        coords, confidence, strs, tokens, padding_mask = batch_converter(batch)

        prev_output_tokens = tokens[:, :-1]
        target = tokens[:, 1:]
        target_padding_mask = (target == alphabet.padding_idx).to(self.model_device)

        if self.logits is None:
            logits, _ = model.forward(coords.to(self.model_device),
                                      padding_mask.to(self.model_device),
                                      confidence.to(self.model_device),
                                      prev_output_tokens.to(self.model_device))
            self.logits = logits
        else:
            logits = self.logits

        loss = F.cross_entropy(logits, target.to(self.model_device), reduction='none')

        avgloss = torch.sum(loss * ~target_padding_mask, dim=-1) / torch.sum(~target_padding_mask, dim=-1)
        ll_fullseq = -avgloss.detach().cpu().numpy().item()

        coord_mask = torch.all(torch.all(torch.isfinite(coords.to(self.model_device)), dim=-1), dim=-1)
        coord_mask = coord_mask[:, 1:-1]

        avgloss = torch.sum(loss * coord_mask, dim=-1) / torch.sum(coord_mask, dim=-1)
        ll_withcoord = -avgloss.detach().cpu().numpy().item()

        return ll_fullseq, ll_withcoord

    def generate(self, sequences: List[str]):
        self.load_model()
        res = {}
        for seq in tqdm(sequences):
            seq_score, _ = self.score_sequence(self.model, self.alphabet, self.coords, seq)
            res[seq] = seq_score
        return res

    def save(self, sequences, path, origin_seq=None):
        if origin_seq is not None:
            assert self.origin_seq == origin_seq
            sequences = [origin_seq, ] + sequences
        res = self.generate(sequences)
        torch.save(res, path)
        logger.info(f"Saved esmif1 seq score features at {path}")
        return path

    def load(self, path):
        logger.info(f"Loading from {path}")
        self.cache = torch.load(path)

    def get(self, seq: str):
        if seq not in self.cache:
            raise ValueError("No sequence")
        return self.cache[seq]
