# Supplementary material for: SESNet: sequence-structure feature-integrated deep learning method for data-efficient protein engineering
Source: J Cheminform. 2023 Feb 3;15:12. doi: 10.1186/s13321-023-00688-x (PMC9898993; doi:10.1186/s13321-023-00688-x)
Supplement: Supplementary file 2 — Additional file 2. The source code of SESNet. [file 13321_2023_688_MOESM2_ESM.zip › SESNet-release-main/df/features/feature_abc.py]

# Feature 对象需要包括的
# 1. 属性：名称
# 2. 属性：维度大小[最后一个维度], 如果是动态维度，那么就是None
# 3. 属性：需要的设备，如生成tokens(one_hot)特征只需要cpu，如果生成esm则必须要cpu
# 4. 属性：是否为即使演算，如果不是，则需要预先处理

# 1. 生成特征文件方法
# 2. 存储特征文件方法
# 3. 读取特征文件方法
# 4. 给定序列，获取特征方法
from abc import abstractmethod
from typing import List


class Feature:
    rt_able: bool = None  # whether the feature can be computed in real-time model
    rt: bool = None  # whether the feature is computed in real-time mode
    name: str = None
    device: str = None
    dtype: str = None

    def __init__(self, name: str, device: str, rt_able: bool, rt: bool, dtype: str):
        """
        :param name: name of feature
        :param device: cpu or gpu
        :param rt_able : whether support real-time
        :param rt : whether real-time
        :param dtype : datatype of feature 'int' or 'float'
        """
        self.name = name  # name of feature
        self.device = device
        self.dtype = dtype
        self.rt_able = rt_able
        self.rt = rt
        self.cache = None

    @abstractmethod
    def generate(self, sequences):
        pass

    @abstractmethod
    def save(self, sequences, path, origin_seq=None):
        pass

    @abstractmethod
    def load(self, path):
        pass

    @abstractmethod
    def get(self, seq: str):
        pass

    @abstractmethod
    def rt_get(self, seqs: List[str]):
        pass

    def clear(self):
        if self.cache is not None:
            del self.cache
        self.cache = None
