# Supplementary material for: SESNet: sequence-structure feature-integrated deep learning method for data-efficient protein engineering
Source: J Cheminform. 2023 Feb 3;15:12. doi: 10.1186/s13321-023-00688-x (PMC9898993; doi:10.1186/s13321-023-00688-x)
Supplement: Supplementary file 2 — Additional file 2. The source code of SESNet. [file 13321_2023_688_MOESM2_ESM.zip › SESNet-release-main/df/features/potts.py]

from typing import List

from df.features.feature_abc import Feature
from utils.CCMpred import CCMPredEncoder
from utils.common import read_seq_from_fasta
import torch
from utils.logger import logger


class PottsFeature(Feature):

    def __init__(self, fasta_file_path, braw_file=None, rt=False):
        super().__init__(name='potts',
                         device=self.device,
                         rt_able=True,
                         rt=rt,
                         dtype='float')
        self.fasta_file_path = fasta_file_path
        self.braw_file = braw_file
        self.origin_seq = read_seq_from_fasta(self.fasta_file_path)
        self.dim = len(self.origin_seq) + 1
        self.cache = {}
        self.encoder = None
        if rt:
            self.load_encoder()
        else:
            pass

    def load_encoder(self):
        if self.braw_file is None:
            raise ValueError("Please ensure that braw file is not None.")
        self.encoder = CCMPredEncoder(brawfile=self.braw_file, seq_len=len(self.origin_seq))

    def generate(self, sequences):
        self.load_encoder()
        ecl_res = {}
        matrix = self.encoder.encode(sequences)  # matrix
        for seq, vec in zip(sequences, matrix):
            ecl_res[seq] = vec
        return ecl_res

    def save(self, sequences, path, origin_seq=None):
        if origin_seq is not None:
            assert origin_seq == self.origin_seq
            sequences = [origin_seq, ] + sequences
        res = self.generate(sequences)
        torch.save(res, path)
        logger.info(f"Saved at {path}")
        return path

    def load(self, path):
        logger.info(f"Loading from {path}")
        self.cache = torch.load(path)

    def get(self, seq: str):
        if seq not in self.cache:
            raise ValueError("No sequence")
        return self.cache[seq]

    def rt_get(self, seqs: List[str]):
        return self.encoder.encode(seqs)
