# Supplementary material for: SESNet: sequence-structure feature-integrated deep learning method for data-efficient protein engineering
Source: J Cheminform. 2023 Feb 3;15:12. doi: 10.1186/s13321-023-00688-x (PMC9898993; doi:10.1186/s13321-023-00688-x)
Supplement: Supplementary file 2 — Additional file 2. The source code of SESNet. [file 13321_2023_688_MOESM2_ESM.zip › SESNet-release-main/df/features/score.py]

from df.features.feature_abc import Feature
from utils.common import read_seq_from_fasta, full_sequence
import pandas as pd
import torch
from tqdm import tqdm
from typing import List, Union


class ScoreFeature(Feature):
    name: str = 'score'
    device: str = 'cpu'
    dtype: str = 'float'

    def __init__(self, fasta_file, tsv_file: Union[str, List[str]]):
        super().__init__(name=self.name,
                         device=self.device,
                         rt_able=False,
                         rt=False,
                         dtype=self.dtype)
        self.fasta = fasta_file
        self.tsv = tsv_file
        self.cache = {}

    def generate(self, sequences):
        if self.fasta is None or self.tsv is None:
            raise ValueError("fasta file and tsv file is None")
        origin_seq = read_seq_from_fasta(self.fasta)
        if not isinstance(self.tsv, list):
            self.tsv = [self.tsv, ]
        res = {}
        for tsv in self.tsv:
            table = pd.read_table(tsv)
            mutant = table['mutant']
            score = table['score']
            for mutant, score in tqdm(zip(mutant, score)):
                seq = full_sequence(origin_seq, mutant)
                res[seq] = score
        return res

    def save(self, sequences, path, origin_seq=None):
        res = self.generate(sequences)
        if origin_seq is not None:
            res[origin_seq] = 0
        torch.save(res, path)

    def load(self, path):
        self.cache = torch.load(path)

    def get(self, seq: str):
        return self.cache[seq]

    def rt_get(self, seqs: List[str]):
        raise NotImplementedError
