# Supplementary material for: SESNet: sequence-structure feature-integrated deep learning method for data-efficient protein engineering
Source: J Cheminform. 2023 Feb 3;15:12. doi: 10.1186/s13321-023-00688-x (PMC9898993; doi:10.1186/s13321-023-00688-x)
Supplement: Supplementary file 2 — Additional file 2. The source code of SESNet. [file 13321_2023_688_MOESM2_ESM.zip › SESNet-release-main/df/preprocess.py]

from df.feature_manager import FeatureManager
from argparse import ArgumentParser


def add_args(parser):
    parser.add_argument('--name', type=str)
    parser.add_argument('--dir', type=str, required=True)
    parser.add_argument('--fasta', type=str)
    parser.add_argument('--feature', action='append', default=[])
    parser.add_argument('--tsv', action='append', default=[])
    parser.add_argument('--pdb_file', type=str, default=None)
    parser.add_argument('--braw_file', type=str, default=None)
    parser.add_argument('--chain', type=str, default="A")


def main(args):
    fm = FeatureManager(data_dir=args.dir,
                        **vars(args))
    fm.init_from_str(args.feature)
    fm.generate_and_save()


if __name__ == '__main__':
    psr = ArgumentParser()
    add_args(psr)
    cli_args = psr.parse_args()
    main(args=cli_args)
