# Supplementary material for: SESNet: sequence-structure feature-integrated deep learning method for data-efficient protein engineering
Source: J Cheminform. 2023 Feb 3;15:12. doi: 10.1186/s13321-023-00688-x (PMC9898993; doi:10.1186/s13321-023-00688-x)
Supplement: Supplementary file 2 — Additional file 2. The source code of SESNet. [file 13321_2023_688_MOESM2_ESM.zip › SESNet-release-main/examples/RRM.yaml]

agg: attn
agg_seq_score: true
batch_size: 16
checkpoint_dir: ./checkpoints/RRM/
decoder: mlp
decoder_seq_score: true
dir: ./examples/RRM_features/
dropout: 0.1
epoch: 300
fasta: ./examples/RRM_single/RRM.fasta
global_freeze: true
global_name: esm
global_static: false
hidden: 256
local_freeze: false
local_name: potts
local_static: false
lr: 0.00001
name: RRM
optim: adam
patience: 100
result_file: RRM_single.pkl
rt: false
seed: 42
target_name: score
monitor : val_corr
monitor_mode : max
test_out: null
test_tsv:
  - ./examples/RRM_single/train.tsv
train_tsv:
  - ./examples/RRM_single/valid.tsv
valid_tsv:
  - ./examples/RRM_single/test.tsv
warmup: -1
