# Supplementary material for: SESNet: sequence-structure feature-integrated deep learning method for data-efficient protein engineering
Source: J Cheminform. 2023 Feb 3;15:12. doi: 10.1186/s13321-023-00688-x (PMC9898993; doi:10.1186/s13321-023-00688-x)
Supplement: Supplementary file 2 — Additional file 2. The source code of SESNet. [file 13321_2023_688_MOESM2_ESM.zip › SESNet-release-main/examples/RRM_single/RRM.pdb]

MODEL     1                                                                     
ATOM      1  N   GLY A   1     -10.167  -2.594   8.291  1.00 91.11           N  
ATOM      2  CA  GLY A   1     -10.884  -2.514   7.029  1.00 91.11           C  
ATOM      3  C   GLY A   1      -9.978  -2.646   5.819  1.00 91.11           C  
ATOM      4  O   GLY A   1      -8.913  -2.027   5.764  1.00 91.11           O  
ATOM      5  N   ASN A   2     -10.392  -3.535   4.854  1.00 94.10           N  
ATOM      6  CA  ASN A   2      -9.596  -3.774   3.655  1.00 94.10           C  
ATOM      7  C   ASN A   2     -10.162  -3.030   2.449  1.00 94.10           C  
ATOM      8  CB  ASN A   2      -9.507  -5.273   3.360  1.00 94.10           C  
ATOM      9  O   ASN A   2     -11.369  -3.067   2.201  1.00 94.10           O  
ATOM     10  CG  ASN A   2      -8.791  -6.042   4.453  1.00 94.10           C  
ATOM     11  ND2 ASN A   2      -9.403  -7.127   4.912  1.00 94.10           N  
ATOM     12  OD1 ASN A   2      -7.698  -5.663   4.881  1.00 94.10           O  
ATOM     13  N   ILE A   3      -9.178  -2.333   1.753  1.00 95.82           N  
ATOM     14  CA  ILE A   3      -9.635  -1.627   0.561  1.00 95.82           C  
ATOM     15  C   ILE A   3      -8.797  -2.050  -0.643  1.00 95.82           C  
ATOM     16  CB  ILE A   3      -9.566  -0.095   0.750  1.00 95.82           C  
ATOM     17  O   ILE A   3      -7.642  -2.455  -0.491  1.00 95.82           O  
ATOM     18  CG1 ILE A   3      -8.117   0.350   0.977  1.00 95.82           C  
ATOM     19  CG2 ILE A   3     -10.464   0.347   1.910  1.00 95.82           C  
ATOM     20  CD1 ILE A   3      -7.930   1.861   0.998  1.00 95.82           C  
ATOM     21  N   PHE A   4      -9.510  -2.011  -1.778  1.00 95.31           N  
ATOM     22  CA  PHE A   4      -8.923  -2.352  -3.068  1.00 95.31           C  
ATOM     23  C   PHE A   4      -8.787  -1.113  -3.945  1.00 95.31           C  
ATOM     24  CB  PHE A   4      -9.768  -3.411  -3.783  1.00 95.31           C  
ATOM     25  O   PHE A   4      -9.730  -0.329  -4.071  1.00 95.31           O  
ATOM     26  CG  PHE A   4      -9.276  -3.750  -5.163  1.00 95.31           C  
ATOM     27  CD1 PHE A   4      -9.863  -3.179  -6.286  1.00 95.31           C  
ATOM     28  CD2 PHE A   4      -8.226  -4.642  -5.339  1.00 95.31           C  
ATOM     29  CE1 PHE A   4      -9.410  -3.492  -7.565  1.00 95.31           C  
ATOM     30  CE2 PHE A   4      -7.767  -4.959  -6.615  1.00 95.31           C  
ATOM     31  CZ  PHE A   4      -8.361  -4.384  -7.726  1.00 95.31           C  
ATOM     32  N   ILE A   5      -7.560  -0.966  -4.499  1.00 95.07           N  
ATOM     33  CA  ILE A   5      -7.271   0.196  -5.332  1.00 95.07           C  
ATOM     34  C   ILE A   5      -6.916  -0.259  -6.746  1.00 95.07           C  
ATOM     35  CB  ILE A   5      -6.125   1.045  -4.738  1.00 95.07           C  
ATOM     36  O   ILE A   5      -6.060  -1.127  -6.929  1.00 95.07           O  
ATOM     37  CG1 ILE A   5      -6.438   1.424  -3.286  1.00 95.07           C  
ATOM     38  CG2 ILE A   5      -5.881   2.294  -5.590  1.00 95.07           C  
ATOM     39  CD1 ILE A   5      -5.720   0.566  -2.254  1.00 95.07           C  
ATOM     40  N   LYS A   6      -7.600   0.367  -7.726  1.00 95.33           N  
ATOM     41  CA  LYS A   6      -7.357   0.054  -9.131  1.00 95.33           C  
ATOM     42  C   LYS A   6      -6.938   1.300  -9.907  1.00 95.33           C  
ATOM     43  CB  LYS A   6      -8.604  -0.564  -9.767  1.00 95.33           C  
ATOM     44  O   LYS A   6      -7.103   2.423  -9.426  1.00 95.33           O  
ATOM     45  CG  LYS A   6      -8.942  -1.952  -9.243  1.00 95.33           C  
ATOM     46  CD  LYS A   6     -10.135  -2.551  -9.977  1.00 95.33           C  
ATOM     47  CE  LYS A   6     -10.306  -4.029  -9.654  1.00 95.33           C  
ATOM     48  NZ  LYS A   6     -11.468  -4.623 -10.381  1.00 95.33           N  
ATOM     49  N   ASN A   7      -6.280   1.055 -11.056  1.00 95.17           N  
ATOM     50  CA  ASN A   7      -5.879   2.109 -11.983  1.00 95.17           C  
ATOM     51  C   ASN A   7      -4.758   2.967 -11.405  1.00 95.17           C  
ATOM     52  CB  ASN A   7      -7.079   2.982 -12.355  1.00 95.17           C  
ATOM     53  O   ASN A   7      -4.794   4.194 -11.508  1.00 95.17           O  
ATOM     54  CG  ASN A   7      -6.849   3.783 -13.621  1.00 95.17           C  
ATOM     55  ND2 ASN A   7      -7.369   5.004 -13.654  1.00 95.17           N  
ATOM     56  OD1 ASN A   7      -6.210   3.307 -14.563  1.00 95.17           O  
ATOM     57  N   LEU A   8      -3.828   2.228 -10.695  1.00 93.25           N  
ATOM     58  CA  LEU A   8      -2.670   2.923 -10.142  1.00 93.25           C  
ATOM     59  C   LEU A   8      -1.636   3.206 -11.226  1.00 93.25           C  
ATOM     60  CB  LEU A   8      -2.037   2.097  -9.019  1.00 93.25           C  
ATOM     61  O   LEU A   8      -1.442   2.392 -12.132  1.00 93.25           O  
ATOM     62  CG  LEU A   8      -2.876   1.918  -7.753  1.00 93.25           C  
ATOM     63  CD1 LEU A   8      -2.262   0.848  -6.857  1.00 93.25           C  
ATOM     64  CD2 LEU A   8      -3.004   3.240  -7.004  1.00 93.25           C  
ATOM     65  N   HIS A   9      -1.060   4.296 -11.118  1.00 91.73           N  
ATOM     66  CA  HIS A   9       0.051   4.620 -12.006  1.00 91.73           C  
ATOM     67  C   HIS A   9       1.244   3.705 -11.752  1.00 91.73           C  
ATOM     68  CB  HIS A   9       0.464   6.083 -11.835  1.00 91.73           C  
ATOM     69  O   HIS A   9       1.532   3.357 -10.604  1.00 91.73           O  
ATOM     70  CG  HIS A   9       1.290   6.608 -12.966  1.00 91.73           C  
ATOM     71  CD2 HIS A   9       0.975   7.444 -13.984  1.00 91.73           C  
ATOM     72  ND1 HIS A   9       2.616   6.273 -13.138  1.00 91.73           N  
ATOM     73  CE1 HIS A   9       3.082   6.882 -14.215  1.00 91.73           C  
ATOM     74  NE2 HIS A   9       2.106   7.599 -14.747  1.00 91.73           N  
ATOM     75  N   PRO A  10       1.936   3.287 -12.803  1.00 88.60           N  
ATOM     76  CA  PRO A  10       3.071   2.370 -12.676  1.00 88.60           C  
ATOM     77  C   PRO A  10       4.184   2.927 -11.792  1.00 88.60           C  
ATOM     78  CB  PRO A  10       3.552   2.203 -14.120  1.00 88.60           C  
ATOM     79  O   PRO A  10       4.998   2.165 -11.264  1.00 88.60           O  
ATOM     80  CG  PRO A  10       2.386   2.610 -14.961  1.00 88.60           C  
ATOM     81  CD  PRO A  10       1.522   3.541 -14.159  1.00 88.60           C  
ATOM     82  N   ASP A  11       4.167   4.234 -11.568  1.00 88.69           N  
ATOM     83  CA  ASP A  11       5.206   4.887 -10.779  1.00 88.69           C  
ATOM     84  C   ASP A  11       4.863   4.862  -9.291  1.00 88.69           C  
ATOM     85  CB  ASP A  11       5.410   6.330 -11.247  1.00 88.69           C  
ATOM     86  O   ASP A  11       5.713   5.157  -8.448  1.00 88.69           O  
ATOM     87  CG  ASP A  11       6.220   6.429 -12.527  1.00 88.69           C  
ATOM     88  OD1 ASP A  11       6.979   5.487 -12.844  1.00 88.69           O  
ATOM     89  OD2 ASP A  11       6.101   7.459 -13.225  1.00 88.69           O  
ATOM     90  N   ILE A  12       3.621   4.470  -9.011  1.00 90.66           N  
ATOM     91  CA  ILE A  12       3.205   4.420  -7.614  1.00 90.66           C  
ATOM     92  C   ILE A  12       3.750   3.153  -6.959  1.00 90.66           C  
ATOM     93  CB  ILE A  12       1.666   4.472  -7.481  1.00 90.66           C  
ATOM     94  O   ILE A  12       3.480   2.042  -7.421  1.00 90.66           O  
ATOM     95  CG1 ILE A  12       1.130   5.808  -8.009  1.00 90.66           C  
ATOM     96  CG2 ILE A  12       1.243   4.248  -6.026  1.00 90.66           C  
ATOM     97  CD1 ILE A  12       1.516   7.010  -7.158  1.00 90.66           C  
ATOM     98  N   ASP A  13       4.536   3.332  -5.891  1.00 89.78           N  
ATOM     99  CA  ASP A  13       5.078   2.197  -5.150  1.00 89.78           C  
ATOM    100  C   ASP A  13       4.366   2.025  -3.810  1.00 89.78           C  
ATOM    101  CB  ASP A  13       6.582   2.370  -4.928  1.00 89.78           C  
ATOM    102  O   ASP A  13       3.454   2.787  -3.484  1.00 89.78           O  
ATOM    103  CG  ASP A  13       6.926   3.626  -4.146  1.00 89.78           C  
ATOM    104  OD1 ASP A  13       6.027   4.208  -3.502  1.00 89.78           O  
ATOM    105  OD2 ASP A  13       8.105   4.039  -4.177  1.00 89.78           O  
ATOM    106  N   ASN A  14       4.644   0.996  -3.178  1.00 90.67           N  
ATOM    107  CA  ASN A  14       4.020   0.666  -1.902  1.00 90.67           C  
ATOM    108  C   ASN A  14       4.154   1.808  -0.899  1.00 90.67           C  
ATOM    109  CB  ASN A  14       4.621  -0.619  -1.327  1.00 90.67           C  
ATOM    110  O   ASN A  14       3.213   2.106  -0.161  1.00 90.67           O  
ATOM    111  CG  ASN A  14       3.878  -1.114  -0.102  1.00 90.67           C  
ATOM    112  ND2 ASN A  14       3.119  -2.191  -0.265  1.00 90.67           N  
ATOM    113  OD1 ASN A  14       3.985  -0.534   0.981  1.00 90.67           O  
ATOM    114  N   LYS A  15       5.269   2.490  -0.887  1.00 91.80           N  
ATOM    115  CA  LYS A  15       5.505   3.604   0.027  1.00 91.80           C  
ATOM    116  C   LYS A  15       4.543   4.756  -0.250  1.00 91.80           C  
ATOM    117  CB  LYS A  15       6.951   4.092  -0.083  1.00 91.80           C  
ATOM    118  O   LYS A  15       3.950   5.313   0.676  1.00 91.80           O  
ATOM    119  CG  LYS A  15       7.323   5.161   0.934  1.00 91.80           C  
ATOM    120  CD  LYS A  15       8.799   5.524   0.848  1.00 91.80           C  
ATOM    121  CE  LYS A  15       9.194   6.524   1.927  1.00 91.80           C  
ATOM    122  NZ  LYS A  15       8.496   7.833   1.750  1.00 91.80           N  
ATOM    123  N   ALA A  16       4.389   5.123  -1.513  1.00 91.80           N  
ATOM    124  CA  ALA A  16       3.482   6.198  -1.907  1.00 91.80           C  
ATOM    125  C   ALA A  16       2.041   5.863  -1.534  1.00 91.80           C  
ATOM    126  CB  ALA A  16       3.592   6.465  -3.406  1.00 91.80           C  
ATOM    127  O   ALA A  16       1.306   6.720  -1.038  1.00 91.80           O  
ATOM    128  N   LEU A  17       1.724   4.593  -1.780  1.00 92.41           N  
ATOM    129  CA  LEU A  17       0.391   4.114  -1.431  1.00 92.41           C  
ATOM    130  C   LEU A  17       0.154   4.211   0.072  1.00 92.41           C  
ATOM    131  CB  LEU A  17       0.201   2.668  -1.898  1.00 92.41           C  
ATOM    132  O   LEU A  17      -0.862   4.753   0.512  1.00 92.41           O  
ATOM    133  CG  LEU A  17      -1.207   2.089  -1.754  1.00 92.41           C  
ATOM    134  CD1 LEU A  17      -2.160   2.764  -2.734  1.00 92.41           C  
ATOM    135  CD2 LEU A  17      -1.189   0.579  -1.972  1.00 92.41           C  
ATOM    136  N   TYR A  18       1.089   3.785   0.851  1.00 94.42           N  
ATOM    137  CA  TYR A  18       1.019   3.824   2.307  1.00 94.42           C  
ATOM    138  C   TYR A  18       0.908   5.259   2.809  1.00 94.42           C  
ATOM    139  CB  TYR A  18       2.248   3.149   2.924  1.00 94.42           C  
ATOM    140  O   TYR A  18       0.059   5.565   3.650  1.00 94.42           O  
ATOM    141  CG  TYR A  18       2.256   3.166   4.433  1.00 94.42           C  
ATOM    142  CD1 TYR A  18       2.831   4.223   5.134  1.00 94.42           C  
ATOM    143  CD2 TYR A  18       1.692   2.124   5.161  1.00 94.42           C  
ATOM    144  CE1 TYR A  18       2.843   4.242   6.525  1.00 94.42           C  
ATOM    145  CE2 TYR A  18       1.698   2.132   6.552  1.00 94.42           C  
ATOM    146  OH  TYR A  18       2.284   3.207   8.601  1.00 94.42           O  
ATOM    147  CZ  TYR A  18       2.275   3.194   7.224  1.00 94.42           C  
ATOM    148  N   ASP A  19       1.704   6.103   2.301  1.00 93.50           N  
ATOM    149  CA  ASP A  19       1.725   7.504   2.711  1.00 93.50           C  
ATOM    150  C   ASP A  19       0.388   8.182   2.418  1.00 93.50           C  
ATOM    151  CB  ASP A  19       2.858   8.252   2.006  1.00 93.50           C  
ATOM    152  O   ASP A  19      -0.120   8.946   3.242  1.00 93.50           O  
ATOM    153  CG  ASP A  19       4.229   7.919   2.570  1.00 93.50           C  
ATOM    154  OD1 ASP A  19       4.310   7.355   3.682  1.00 93.50           O  
ATOM    155  OD2 ASP A  19       5.236   8.226   1.896  1.00 93.50           O  
ATOM    156  N   THR A  20      -0.177   7.845   1.319  1.00 92.09           N  
ATOM    157  CA  THR A  20      -1.432   8.453   0.893  1.00 92.09           C  
ATOM    158  C   THR A  20      -2.583   8.002   1.788  1.00 92.09           C  
ATOM    159  CB  THR A  20      -1.752   8.105  -0.573  1.00 92.09           C  
ATOM    160  O   THR A  20      -3.387   8.822   2.235  1.00 92.09           O  
ATOM    161  CG2 THR A  20      -3.059   8.753  -1.019  1.00 92.09           C  
ATOM    162  OG1 THR A  20      -0.689   8.574  -1.412  1.00 92.09           O  
ATOM    163  N   PHE A  21      -2.576   6.745   2.134  1.00 94.14           N  
ATOM    164  CA  PHE A  21      -3.728   6.177   2.824  1.00 94.14           C  
ATOM    165  C   PHE A  21      -3.543   6.247   4.335  1.00 94.14           C  
ATOM    166  CB  PHE A  21      -3.955   4.725   2.390  1.00 94.14           C  
ATOM    167  O   PHE A  21      -4.510   6.129   5.091  1.00 94.14           O  
ATOM    168  CG  PHE A  21      -4.578   4.590   1.027  1.00 94.14           C  
ATOM    169  CD1 PHE A  21      -5.948   4.402   0.890  1.00 94.14           C  
ATOM    170  CD2 PHE A  21      -3.794   4.650  -0.117  1.00 94.14           C  
ATOM    171  CE1 PHE A  21      -6.528   4.276  -0.371  1.00 94.14           C  
ATOM    172  CE2 PHE A  21      -4.366   4.525  -1.380  1.00 94.14           C  
ATOM    173  CZ  PHE A  21      -5.733   4.337  -1.504  1.00 94.14           C  
ATOM    174  N   SER A  22      -2.308   6.442   4.826  1.00 94.89           N  
ATOM    175  CA  SER A  22      -2.006   6.484   6.253  1.00 94.89           C  
ATOM    176  C   SER A  22      -2.659   7.690   6.920  1.00 94.89           C  
ATOM    177  CB  SER A  22      -0.494   6.521   6.481  1.00 94.89           C  
ATOM    178  O   SER A  22      -2.824   7.716   8.142  1.00 94.89           O  
ATOM    179  OG  SER A  22       0.053   7.748   6.030  1.00 94.89           O  
ATOM    180  N   VAL A  23      -3.141   8.649   6.137  1.00 94.88           N  
ATOM    181  CA  VAL A  23      -3.765   9.862   6.656  1.00 94.88           C  
ATOM    182  C   VAL A  23      -5.144   9.532   7.223  1.00 94.88           C  
ATOM    183  CB  VAL A  23      -3.885  10.950   5.564  1.00 94.88           C  
ATOM    184  O   VAL A  23      -5.677  10.277   8.049  1.00 94.88           O  
ATOM    185  CG1 VAL A  23      -2.502  11.395   5.092  1.00 94.88           C  
ATOM    186  CG2 VAL A  23      -4.715  10.436   4.389  1.00 94.88           C  
ATOM    187  N   PHE A  24      -5.727   8.442   6.806  1.00 95.13           N  
ATOM    188  CA  PHE A  24      -7.085   8.083   7.195  1.00 95.13           C  
ATOM    189  C   PHE A  24      -7.079   7.224   8.454  1.00 95.13           C  
ATOM    190  CB  PHE A  24      -7.794   7.343   6.057  1.00 95.13           C  
ATOM    191  O   PHE A  24      -8.051   7.217   9.212  1.00 95.13           O  
ATOM    192  CG  PHE A  24      -7.945   8.160   4.802  1.00 95.13           C  
ATOM    193  CD1 PHE A  24      -8.933   9.131   4.703  1.00 95.13           C  
ATOM    194  CD2 PHE A  24      -7.097   7.956   3.721  1.00 95.13           C  
ATOM    195  CE1 PHE A  24      -9.075   9.889   3.543  1.00 95.13           C  
ATOM    196  CE2 PHE A  24      -7.233   8.709   2.558  1.00 95.13           C  
ATOM    197  CZ  PHE A  24      -8.223   9.674   2.471  1.00 95.13           C  
ATOM    198  N   GLY A  25      -5.990   6.524   8.661  1.00 94.97           N  
ATOM    199  CA  GLY A  25      -5.866   5.656   9.821  1.00 94.97           C  
ATOM    200  C   GLY A  25      -4.612   4.802   9.796  1.00 94.97           C  
ATOM    201  O   GLY A  25      -3.763   4.962   8.917  1.00 94.97           O  
ATOM    202  N   ASP A  26      -4.508   3.939  10.804  1.00 96.04           N  
ATOM    203  CA  ASP A  26      -3.364   3.036  10.897  1.00 96.04           C  
ATOM    204  C   ASP A  26      -3.495   1.880   9.909  1.00 96.04           C  
ATOM    205  CB  ASP A  26      -3.221   2.497  12.322  1.00 96.04           C  
ATOM    206  O   ASP A  26      -4.497   1.161   9.915  1.00 96.04           O  
ATOM    207  CG  ASP A  26      -2.831   3.568  13.325  1.00 96.04           C  
ATOM    208  OD1 ASP A  26      -1.974   4.420  13.006  1.00 96.04           O  
ATOM    209  OD2 ASP A  26      -3.384   3.558  14.447  1.00 96.04           O  
ATOM    210  N   ILE A  27      -2.410   1.769   9.101  1.00 96.31           N  
ATOM    211  CA  ILE A  27      -2.387   0.734   8.073  1.00 96.31           C  
ATOM    212  C   ILE A  27      -1.647  -0.495   8.595  1.00 96.31           C  
ATOM    213  CB  ILE A  27      -1.728   1.244   6.772  1.00 96.31           C  
ATOM    214  O   ILE A  27      -0.506  -0.393   9.053  1.00 96.31           O  
ATOM    215  CG1 ILE A  27      -2.547   2.394   6.174  1.00 96.31           C  
ATOM    216  CG2 ILE A  27      -1.568   0.103   5.764  1.00 96.31           C  
ATOM    217  CD1 ILE A  27      -1.863   3.103   5.013  1.00 96.31           C  
ATOM    218  N   LEU A  28      -2.323  -1.637   8.576  1.00 95.70           N  
ATOM    219  CA  LEU A  28      -1.720  -2.898   8.992  1.00 95.70           C  
ATOM    220  C   LEU A  28      -0.830  -3.464   7.890  1.00 95.70           C  
ATOM    221  CB  LEU A  28      -2.803  -3.915   9.363  1.00 95.70           C  
ATOM    222  O   LEU A  28       0.275  -3.939   8.161  1.00 95.70           O  
ATOM    223  CG  LEU A  28      -3.623  -3.605  10.616  1.00 95.70           C  
ATOM    224  CD1 LEU A  28      -4.725  -4.643  10.798  1.00 95.70           C  
ATOM    225  CD2 LEU A  28      -2.722  -3.553  11.845  1.00 95.70           C  
ATOM    226  N   SER A  29      -1.388  -3.260   6.665  1.00 94.25           N  
ATOM    227  CA  SER A  29      -0.648  -3.779   5.519  1.00 94.25           C  
ATOM    228  C   SER A  29      -1.063  -3.079   4.229  1.00 94.25           C  
ATOM    229  CB  SER A  29      -0.861  -5.287   5.382  1.00 94.25           C  
ATOM    230  O   SER A  29      -2.217  -2.671   4.082  1.00 94.25           O  
ATOM    231  OG  SER A  29      -0.042  -5.819   4.354  1.00 94.25           O  
ATOM    232  N   SER A  30      -0.076  -2.834   3.357  1.00 94.21           N  
ATOM    233  CA  SER A  30      -0.309  -2.305   2.017  1.00 94.21           C  
ATOM    234  C   SER A  30       0.558  -3.016   0.983  1.00 94.21           C  
ATOM    235  CB  SER A  30      -0.032  -0.801   1.979  1.00 94.21           C  
ATOM    236  O   SER A  30       1.719  -3.331   1.250  1.00 94.21           O  
ATOM    237  OG  SER A  30       1.343  -0.537   2.198  1.00 94.21           O  
ATOM    238  N   LYS A  31      -0.090  -3.363  -0.063  1.00 93.42           N  
ATOM    239  CA  LYS A  31       0.644  -4.093  -1.093  1.00 93.42           C  
ATOM    240  C   LYS A  31       0.174  -3.695  -2.489  1.00 93.42           C  
ATOM    241  CB  LYS A  31       0.487  -5.602  -0.897  1.00 93.42           C  
ATOM    242  O   LYS A  31      -1.029  -3.580  -2.735  1.00 93.42           O  
ATOM    243  CG  LYS A  31       1.326  -6.440  -1.850  1.00 93.42           C  
ATOM    244  CD  LYS A  31       1.267  -7.920  -1.494  1.00 93.42           C  
ATOM    245  CE  LYS A  31       2.143  -8.754  -2.418  1.00 93.42           C  
ATOM    246  NZ  LYS A  31       2.103 -10.203  -2.060  1.00 93.42           N  
ATOM    247  N   ILE A  32       1.197  -3.589  -3.402  1.00 93.78           N  
ATOM    248  CA  ILE A  32       0.916  -3.348  -4.813  1.00 93.78           C  
ATOM    249  C   ILE A  32       1.148  -4.628  -5.612  1.00 93.78           C  
ATOM    250  CB  ILE A  32       1.784  -2.200  -5.375  1.00 93.78           C  
ATOM    251  O   ILE A  32       2.146  -5.323  -5.406  1.00 93.78           O  
ATOM    252  CG1 ILE A  32       1.435  -0.878  -4.683  1.00 93.78           C  
ATOM    253  CG2 ILE A  32       1.613  -2.086  -6.892  1.00 93.78           C  
ATOM    254  CD1 ILE A  32       2.282   0.302  -5.138  1.00 93.78           C  
ATOM    255  N   ALA A  33       0.161  -4.953  -6.413  1.00 93.12           N  
ATOM    256  CA  ALA A  33       0.316  -6.123  -7.274  1.00 93.12           C  
ATOM    257  C   ALA A  33       1.304  -5.845  -8.403  1.00 93.12           C  
ATOM    258  CB  ALA A  33      -1.035  -6.545  -7.845  1.00 93.12           C  
ATOM    259  O   ALA A  33       1.128  -4.897  -9.172  1.00 93.12           O  
ATOM    260  N   THR A  34       2.396  -6.700  -8.353  1.00 92.77           N  
ATOM    261  CA  THR A  34       3.447  -6.546  -9.354  1.00 92.77           C  
ATOM    262  C   THR A  34       3.582  -7.811 -10.196  1.00 92.77           C  
ATOM    263  CB  THR A  34       4.800  -6.217  -8.696  1.00 92.77           C  
ATOM    264  O   THR A  34       3.154  -8.889  -9.778  1.00 92.77           O  
ATOM    265  CG2 THR A  34       4.749  -4.875  -7.973  1.00 92.77           C  
ATOM    266  OG1 THR A  34       5.128  -7.244  -7.751  1.00 92.77           O  
ATOM    267  N   ASP A  35       3.992  -7.650 -11.417  1.00 90.92           N  
ATOM    268  CA  ASP A  35       4.227  -8.793 -12.294  1.00 90.92           C  
ATOM    269  C   ASP A  35       5.566  -9.458 -11.983  1.00 90.92           C  
ATOM    270  CB  ASP A  35       4.184  -8.361 -13.761  1.00 90.92           C  
ATOM    271  O   ASP A  35       6.219  -9.118 -10.994  1.00 90.92           O  
ATOM    272  CG  ASP A  35       5.364  -7.491 -14.159  1.00 90.92           C  
ATOM    273  OD1 ASP A  35       6.411  -7.537 -13.479  1.00 90.92           O  
ATOM    274  OD2 ASP A  35       5.243  -6.752 -15.160  1.00 90.92           O  
ATOM    275  N   GLU A  36       5.974 -10.470 -12.733  1.00 92.88           N  
ATOM    276  CA  GLU A  36       7.188 -11.260 -12.543  1.00 92.88           C  
ATOM    277  C   GLU A  36       8.435 -10.386 -12.642  1.00 92.88           C  
ATOM    278  CB  GLU A  36       7.257 -12.394 -13.569  1.00 92.88           C  
ATOM    279  O   GLU A  36       9.482 -10.726 -12.087  1.00 92.88           O  
ATOM    280  CG  GLU A  36       6.109 -13.388 -13.466  1.00 92.88           C  
ATOM    281  CD  GLU A  36       6.165 -14.481 -14.521  1.00 92.88           C  
ATOM    282  OE1 GLU A  36       6.611 -15.607 -14.205  1.00 92.88           O  
ATOM    283  OE2 GLU A  36       5.761 -14.209 -15.673  1.00 92.88           O  
ATOM    284  N   ASN A  37       8.274  -9.207 -13.266  1.00 90.94           N  
ATOM    285  CA  ASN A  37       9.407  -8.305 -13.444  1.00 90.94           C  
ATOM    286  C   ASN A  37       9.435  -7.221 -12.370  1.00 90.94           C  
ATOM    287  CB  ASN A  37       9.374  -7.671 -14.837  1.00 90.94           C  
ATOM    288  O   ASN A  37      10.294  -6.338 -12.396  1.00 90.94           O  
ATOM    289  CG  ASN A  37       9.529  -8.692 -15.947  1.00 90.94           C  
ATOM    290  ND2 ASN A  37       8.536  -8.770 -16.824  1.00 90.94           N  
ATOM    291  OD1 ASN A  37      10.534  -9.404 -16.015  1.00 90.94           O  
ATOM    292  N   GLY A  38       8.431  -7.243 -11.435  1.00 86.50           N  
ATOM    293  CA  GLY A  38       8.362  -6.240 -10.384  1.00 86.50           C  
ATOM    294  C   GLY A  38       7.640  -4.976 -10.811  1.00 86.50           C  
ATOM    295  O   GLY A  38       7.733  -3.945 -10.142  1.00 86.50           O  
ATOM    296  N   LYS A  39       6.984  -5.063 -12.009  1.00 87.65           N  
ATOM    297  CA  LYS A  39       6.234  -3.907 -12.491  1.00 87.65           C  
ATOM    298  C   LYS A  39       4.803  -3.921 -11.961  1.00 87.65           C  
ATOM    299  CB  LYS A  39       6.226  -3.872 -14.020  1.00 87.65           C  
ATOM    300  O   LYS A  39       4.176  -4.979 -11.878  1.00 87.65           O  
ATOM    301  CG  LYS A  39       7.572  -3.524 -14.638  1.00 87.65           C  
ATOM    302  CD  LYS A  39       7.465  -3.349 -16.148  1.00 87.65           C  
ATOM    303  CE  LYS A  39       8.815  -3.016 -16.769  1.00 87.65           C  
ATOM    304  NZ  LYS A  39       8.715  -2.843 -18.250  1.00 87.65           N  
ATOM    305  N   SER A  40       4.337  -2.769 -11.595  1.00 90.84           N  
ATOM    306  CA  SER A  40       2.992  -2.627 -11.047  1.00 90.84           C  
ATOM    307  C   SER A  40       1.936  -3.071 -12.054  1.00 90.84           C  
ATOM    308  CB  SER A  40       2.734  -1.179 -10.630  1.00 90.84           C  
ATOM    309  O   SER A  40       1.987  -2.689 -13.225  1.00 90.84           O  
ATOM    310  OG  SER A  40       1.416  -1.027 -10.130  1.00 90.84           O  
ATOM    311  N   LYS A  41       1.000  -3.918 -11.558  1.00 92.57           N  
ATOM    312  CA  LYS A  41      -0.117  -4.367 -12.384  1.00 92.57           C  
ATOM    313  C   LYS A  41      -1.243  -3.338 -12.392  1.00 92.57           C  
ATOM    314  CB  LYS A  41      -0.642  -5.715 -11.890  1.00 92.57           C  
ATOM    315  O   LYS A  41      -2.277  -3.546 -13.030  1.00 92.57           O  
ATOM    316  CG  LYS A  41       0.297  -6.882 -12.161  1.00 92.57           C  
ATOM    317  CD  LYS A  41      -0.348  -8.214 -11.797  1.00 92.57           C  
ATOM    318  CE  LYS A  41       0.383  -9.384 -12.442  1.00 92.57           C  
ATOM    319  NZ  LYS A  41      -0.216 -10.695 -12.050  1.00 92.57           N  
ATOM    320  N   GLY A  42      -1.000  -2.272 -11.582  1.00 92.07           N  
ATOM    321  CA  GLY A  42      -1.952  -1.173 -11.623  1.00 92.07           C  
ATOM    322  C   GLY A  42      -3.028  -1.275 -10.558  1.00 92.07           C  
ATOM    323  O   GLY A  42      -4.031  -0.561 -10.611  1.00 92.07           O  
ATOM    324  N   PHE A  43      -2.835  -2.253  -9.700  1.00 94.24           N  
ATOM    325  CA  PHE A  43      -3.772  -2.321  -8.585  1.00 94.24           C  
ATOM    326  C   PHE A  43      -3.064  -2.757  -7.308  1.00 94.24           C  
ATOM    327  CB  PHE A  43      -4.920  -3.285  -8.904  1.00 94.24           C  
ATOM    328  O   PHE A  43      -1.956  -3.295  -7.359  1.00 94.24           O  
ATOM    329  CG  PHE A  43      -4.485  -4.717  -9.058  1.00 94.24           C  
ATOM    330  CD1 PHE A  43      -4.032  -5.192 -10.283  1.00 94.24           C  
ATOM    331  CD2 PHE A  43      -4.529  -5.588  -7.977  1.00 94.24           C  
ATOM    332  CE1 PHE A  43      -3.629  -6.518 -10.428  1.00 94.24           C  
ATOM    333  CE2 PHE A  43      -4.127  -6.914  -8.115  1.00 94.24           C  
ATOM    334  CZ  PHE A  43      -3.679  -7.377  -9.342  1.00 94.24           C  
ATOM    335  N   GLY A  44      -3.729  -2.403  -6.091  1.00 95.45           N  
ATOM    336  CA  GLY A  44      -3.150  -2.699  -4.790  1.00 95.45           C  
ATOM    337  C   GLY A  44      -4.188  -2.836  -3.693  1.00 95.45           C  
ATOM    338  O   GLY A  44      -5.389  -2.723  -3.949  1.00 95.45           O  
ATOM    339  N   PHE A  45      -3.604  -3.194  -2.544  1.00 95.32           N  
ATOM    340  CA  PHE A  45      -4.477  -3.387  -1.392  1.00 95.32           C  
ATOM    341  C   PHE A  45      -3.931  -2.659  -0.170  1.00 95.32           C  
ATOM    342  CB  PHE A  45      -4.641  -4.879  -1.084  1.00 95.32           C  
ATOM    343  O   PHE A  45      -2.715  -2.567   0.013  1.00 95.32           O  
ATOM    344  CG  PHE A  45      -5.122  -5.691  -2.256  1.00 95.32           C  
ATOM    345  CD1 PHE A  45      -6.475  -5.954  -2.429  1.00 95.32           C  
ATOM    346  CD2 PHE A  45      -4.220  -6.192  -3.186  1.00 95.32           C  
ATOM    347  CE1 PHE A  45      -6.924  -6.706  -3.512  1.00 95.32           C  
ATOM    348  CE2 PHE A  45      -4.660  -6.944  -4.271  1.00 95.32           C  
ATOM    349  CZ  PHE A  45      -6.013  -7.201  -4.432  1.00 95.32           C  
ATOM    350  N   VAL A  46      -4.952  -2.129   0.581  1.00 96.15           N  
ATOM    351  CA  VAL A  46      -4.594  -1.505   1.851  1.00 96.15           C  
ATOM    352  C   VAL A  46      -5.472  -2.065   2.968  1.00 96.15           C  
ATOM    353  CB  VAL A  46      -4.731   0.033   1.785  1.00 96.15           C  
ATOM    354  O   VAL A  46      -6.698  -2.101   2.843  1.00 96.15           O  
ATOM    355  CG1 VAL A  46      -4.422   0.660   3.143  1.00 96.15           C  
ATOM    356  CG2 VAL A  46      -3.811   0.604   0.708  1.00 96.15           C  
ATOM    357  N   HIS A  47      -4.699  -2.479   3.976  1.00 95.99           N  
ATOM    358  CA  HIS A  47      -5.387  -3.011   5.147  1.00 95.99           C  
ATOM    359  C   HIS A  47      -5.285  -2.053   6.329  1.00 95.99           C  
ATOM    360  CB  HIS A  47      -4.817  -4.378   5.529  1.00 95.99           C  
ATOM    361  O   HIS A  47      -4.207  -1.880   6.902  1.00 95.99           O  
ATOM    362  CG  HIS A  47      -5.605  -5.083   6.586  1.00 95.99           C  
ATOM    363  CD2 HIS A  47      -6.762  -4.749   7.204  1.00 95.99           C  
ATOM    364  ND1 HIS A  47      -5.214  -6.290   7.125  1.00 95.99           N  
ATOM    365  CE1 HIS A  47      -6.100  -6.667   8.032  1.00 95.99           C  
ATOM    366  NE2 HIS A  47      -7.049  -5.750   8.099  1.00 95.99           N  
ATOM    367  N   PHE A  48      -6.512  -1.596   6.679  1.00 96.73           N  
ATOM    368  CA  PHE A  48      -6.553  -0.671   7.804  1.00 96.73           C  
ATOM    369  C   PHE A  48      -6.852  -1.410   9.103  1.00 96.73           C  
ATOM    370  CB  PHE A  48      -7.603   0.420   7.568  1.00 96.73           C  
ATOM    371  O   PHE A  48      -7.432  -2.498   9.085  1.00 96.73           O  
ATOM    372  CG  PHE A  48      -7.189   1.451   6.553  1.00 96.73           C  
ATOM    373  CD1 PHE A  48      -6.389   2.526   6.921  1.00 96.73           C  
ATOM    374  CD2 PHE A  48      -7.601   1.346   5.231  1.00 96.73           C  
ATOM    375  CE1 PHE A  48      -6.004   3.482   5.984  1.00 96.73           C  
ATOM    376  CE2 PHE A  48      -7.221   2.297   4.289  1.00 96.73           C  
ATOM    377  CZ  PHE A  48      -6.423   3.365   4.668  1.00 96.73           C  
ATOM    378  N   GLU A  49      -6.317  -0.786  10.164  1.00 96.07           N  
ATOM    379  CA  GLU A  49      -6.626  -1.339  11.480  1.00 96.07           C  
ATOM    380  C   GLU A  49      -8.112  -1.205  11.800  1.00 96.07           C  
ATOM    381  CB  GLU A  49      -5.790  -0.651  12.562  1.00 96.07           C  
ATOM    382  O   GLU A  49      -8.724  -2.132  12.333  1.00 96.07           O  
ATOM    383  CG  GLU A  49      -5.930  -1.281  13.940  1.00 96.07           C  
ATOM    384  CD  GLU A  49      -4.968  -0.702  14.965  1.00 96.07           C  
ATOM    385  OE1 GLU A  49      -4.554  -1.435  15.892  1.00 96.07           O  
ATOM    386  OE2 GLU A  49      -4.627   0.496  14.842  1.00 96.07           O  
ATOM    387  N   GLU A  50      -8.700  -0.099  11.446  1.00 95.25           N  
ATOM    388  CA  GLU A  50     -10.098   0.207  11.734  1.00 95.25           C  
ATOM    389  C   GLU A  50     -10.932   0.235  10.456  1.00 95.25           C  
ATOM    390  CB  GLU A  50     -10.217   1.544  12.469  1.00 95.25           C  
ATOM    391  O   GLU A  50     -10.516   0.815   9.451  1.00 95.25           O  
ATOM    392  CG  GLU A  50      -9.544   1.558  13.834  1.00 95.25           C  
ATOM    393  CD  GLU A  50     -10.340   0.826  14.902  1.00 95.25           C  
ATOM    394  OE1 GLU A  50      -9.741   0.381  15.908  1.00 95.25           O  
ATOM    395  OE2 GLU A  50     -11.573   0.695  14.732  1.00 95.25           O  
ATOM    396  N   GLU A  51     -12.108  -0.330  10.504  1.00 94.53           N  
ATOM    397  CA  GLU A  51     -13.037  -0.321   9.379  1.00 94.53           C  
ATOM    398  C   GLU A  51     -13.450   1.102   9.014  1.00 94.53           C  
ATOM    399  CB  GLU A  51     -14.276  -1.162   9.698  1.00 94.53           C  
ATOM    400  O   GLU A  51     -13.644   1.416   7.838  1.00 94.53           O  
ATOM    401  CG  GLU A  51     -15.204  -1.367   8.509  1.00 94.53           C  
ATOM    402  CD  GLU A  51     -16.412  -2.230   8.833  1.00 94.53           C  
ATOM    403  OE1 GLU A  51     -17.557  -1.797   8.568  1.00 94.53           O  
ATOM    404  OE2 GLU A  51     -16.214  -3.349   9.357  1.00 94.53           O  
ATOM    405  N   GLY A  52     -13.640   1.986   9.992  1.00 96.30           N  
ATOM    406  CA  GLY A  52     -13.984   3.382   9.775  1.00 96.30           C  
ATOM    407  C   GLY A  52     -12.974   4.118   8.915  1.00 96.30           C  
ATOM    408  O   GLY A  52     -13.349   4.903   8.041  1.00 96.30           O  
ATOM    409  N   ALA A  53     -11.695   3.761   9.091  1.00 96.10           N  
ATOM    410  CA  ALA A  53     -10.616   4.359   8.309  1.00 96.10           C  
ATOM    411  C   ALA A  53     -10.708   3.947   6.842  1.00 96.10           C  
ATOM    412  CB  ALA A  53      -9.259   3.963   8.885  1.00 96.10           C  
ATOM    413  O   ALA A  53     -10.521   4.773   5.946  1.00 96.10           O  
ATOM    414  N   ALA A  54     -11.066   2.721   6.602  1.00 96.26           N  
ATOM    415  CA  ALA A  54     -11.231   2.211   5.243  1.00 96.26           C  
ATOM    416  C   ALA A  54     -12.373   2.925   4.525  1.00 96.26           C  
ATOM    417  CB  ALA A  54     -11.480   0.705   5.267  1.00 96.26           C  
ATOM    418  O   ALA A  54     -12.223   3.350   3.377  1.00 96.26           O  
ATOM    419  N   LYS A  55     -13.490   3.089   5.153  1.00 96.04           N  
ATOM    420  CA  LYS A  55     -14.653   3.759   4.578  1.00 96.04           C  
ATOM    421  C   LYS A  55     -14.344   5.218   4.256  1.00 96.04           C  
ATOM    422  CB  LYS A  55     -15.847   3.674   5.531  1.00 96.04           C  
ATOM    423  O   LYS A  55     -14.723   5.719   3.195  1.00 96.04           O  
ATOM    424  CG  LYS A  55     -17.159   4.148   4.924  1.00 96.04           C  
ATOM    425  CD  LYS A  55     -18.324   3.946   5.883  1.00 96.04           C  
ATOM    426  CE  LYS A  55     -19.629   4.469   5.298  1.00 96.04           C  
ATOM    427  NZ  LYS A  55     -20.772   4.285   6.241  1.00 96.04           N  
ATOM    428  N   GLU A  56     -13.659   5.865   5.196  1.00 96.02           N  
ATOM    429  CA  GLU A  56     -13.264   7.254   4.984  1.00 96.02           C  
ATOM    430  C   GLU A  56     -12.336   7.386   3.780  1.00 96.02           C  
ATOM    431  CB  GLU A  56     -12.585   7.817   6.236  1.00 96.02           C  
ATOM    432  O   GLU A  56     -12.480   8.310   2.977  1.00 96.02           O  
ATOM    433  CG  GLU A  56     -13.540   8.064   7.395  1.00 96.02           C  
ATOM    434  CD  GLU A  56     -12.895   8.804   8.556  1.00 96.02           C  
ATOM    435  OE1 GLU A  56     -12.928  10.055   8.572  1.00 96.02           O  
ATOM    436  OE2 GLU A  56     -12.351   8.127   9.456  1.00 96.02           O  
ATOM    437  N   ALA A  57     -11.439   6.485   3.731  1.00 96.02           N  
ATOM    438  CA  ALA A  57     -10.491   6.476   2.620  1.00 96.02           C  
ATOM    439  C   ALA A  57     -11.210   6.285   1.287  1.00 96.02           C  
ATOM    440  CB  ALA A  57      -9.447   5.380   2.819  1.00 96.02           C  
ATOM    441  O   ALA A  57     -10.922   6.985   0.313  1.00 96.02           O  
ATOM    442  N   ILE A  58     -12.139   5.412   1.199  1.00 95.98           N  
ATOM    443  CA  ILE A  58     -12.902   5.130  -0.011  1.00 95.98           C  
ATOM    444  C   ILE A  58     -13.684   6.373  -0.429  1.00 95.98           C  
ATOM    445  CB  ILE A  58     -13.862   3.936   0.191  1.00 95.98           C  
ATOM    446  O   ILE A  58     -13.635   6.784  -1.591  1.00 95.98           O  
ATOM    447  CG1 ILE A  58     -13.067   2.640   0.392  1.00 95.98           C  
ATOM    448  CG2 ILE A  58     -14.825   3.810  -0.993  1.00 95.98           C  
ATOM    449  CD1 ILE A  58     -13.915   1.458   0.841  1.00 95.98           C  
ATOM    450  N   ASP A  59     -14.318   6.996   0.478  1.00 95.61           N  
ATOM    451  CA  ASP A  59     -15.147   8.167   0.206  1.00 95.61           C  
ATOM    452  C   ASP A  59     -14.295   9.351  -0.243  1.00 95.61           C  
ATOM    453  CB  ASP A  59     -15.963   8.545   1.444  1.00 95.61           C  
ATOM    454  O   ASP A  59     -14.696  10.111  -1.128  1.00 95.61           O  
ATOM    455  CG  ASP A  59     -17.195   7.678   1.631  1.00 95.61           C  
ATOM    456  OD1 ASP A  59     -18.133   7.765   0.808  1.00 95.61           O  
ATOM    457  OD2 ASP A  59     -17.231   6.902   2.610  1.00 95.61           O  
ATOM    458  N   ALA A  60     -13.122   9.365   0.284  1.00 94.65           N  
ATOM    459  CA  ALA A  60     -12.269  10.524   0.034  1.00 94.65           C  
ATOM    460  C   ALA A  60     -11.456  10.342  -1.244  1.00 94.65           C  
ATOM    461  CB  ALA A  60     -11.340  10.767   1.221  1.00 94.65           C  
ATOM    462  O   ALA A  60     -11.269  11.291  -2.009  1.00 94.65           O  
ATOM    463  N   LEU A  61     -11.060   9.152  -1.527  1.00 94.09           N  
ATOM    464  CA  LEU A  61     -10.017   8.964  -2.530  1.00 94.09           C  
ATOM    465  C   LEU A  61     -10.589   8.338  -3.798  1.00 94.09           C  
ATOM    466  CB  LEU A  61      -8.893   8.085  -1.976  1.00 94.09           C  
ATOM    467  O   LEU A  61      -9.985   8.433  -4.869  1.00 94.09           O  
ATOM    468  CG  LEU A  61      -8.069   8.679  -0.832  1.00 94.09           C  
ATOM    469  CD1 LEU A  61      -7.023   7.677  -0.356  1.00 94.09           C  
ATOM    470  CD2 LEU A  61      -7.409   9.982  -1.269  1.00 94.09           C  
ATOM    471  N   ASN A  62     -11.723   7.707  -3.611  1.00 94.71           N  
ATOM    472  CA  ASN A  62     -12.328   7.122  -4.803  1.00 94.71           C  
ATOM    473  C   ASN A  62     -12.629   8.184  -5.857  1.00 94.71           C  
ATOM    474  CB  ASN A  62     -13.603   6.359  -4.438  1.00 94.71           C  
ATOM    475  O   ASN A  62     -13.360   9.140  -5.591  1.00 94.71           O  
ATOM    476  CG  ASN A  62     -14.236   5.674  -5.634  1.00 94.71           C  
ATOM    477  ND2 ASN A  62     -15.539   5.862  -5.804  1.00 94.71           N  
ATOM    478  OD1 ASN A  62     -13.559   4.981  -6.398  1.00 94.71           O  
ATOM    479  N   GLY A  63     -11.928   8.049  -7.050  1.00 93.85           N  
ATOM    480  CA  GLY A  63     -12.147   8.975  -8.150  1.00 93.85           C  
ATOM    481  C   GLY A  63     -11.176  10.140  -8.152  1.00 93.85           C  
ATOM    482  O   GLY A  63     -11.296  11.053  -8.972  1.00 93.85           O  
ATOM    483  N   MET A  64     -10.246  10.085  -7.200  1.00 93.04           N  
ATOM    484  CA  MET A  64      -9.255  11.156  -7.136  1.00 93.04           C  
ATOM    485  C   MET A  64      -8.080  10.866  -8.064  1.00 93.04           C  
ATOM    486  CB  MET A  64      -8.756  11.342  -5.703  1.00 93.04           C  
ATOM    487  O   MET A  64      -7.864   9.719  -8.459  1.00 93.04           O  
ATOM    488  CG  MET A  64      -9.793  11.938  -4.764  1.00 93.04           C  
ATOM    489  SD  MET A  64     -10.041  13.735  -5.040  1.00 93.04           S  
ATOM    490  CE  MET A  64     -10.345  14.281  -3.337  1.00 93.04           C  
ATOM    491  N   LEU A  65      -7.366  11.915  -8.401  1.00 91.27           N  
ATOM    492  CA  LEU A  65      -6.183  11.779  -9.244  1.00 91.27           C  
ATOM    493  C   LEU A  65      -4.939  11.526  -8.398  1.00 91.27           C  
ATOM    494  CB  LEU A  65      -5.986  13.034 -10.099  1.00 91.27           C  
ATOM    495  O   LEU A  65      -4.611  12.323  -7.516  1.00 91.27           O  
ATOM    496  CG  LEU A  65      -7.030  13.281 -11.190  1.00 91.27           C  
ATOM    497  CD1 LEU A  65      -6.860  14.677 -11.779  1.00 91.27           C  
ATOM    498  CD2 LEU A  65      -6.927  12.219 -12.279  1.00 91.27           C  
ATOM    499  N   LEU A  66      -4.410  10.351  -8.580  1.00 88.34           N  
ATOM    500  CA  LEU A  66      -3.136   9.999  -7.962  1.00 88.34           C  
ATOM    501  C   LEU A  66      -2.039   9.868  -9.013  1.00 88.34           C  
ATOM    502  CB  LEU A  66      -3.265   8.691  -7.176  1.00 88.34           C  
ATOM    503  O   LEU A  66      -2.090   8.974  -9.861  1.00 88.34           O  
ATOM    504  CG  LEU A  66      -2.089   8.327  -6.269  1.00 88.34           C  
ATOM    505  CD1 LEU A  66      -2.008   9.294  -5.092  1.00 88.34           C  
ATOM    506  CD2 LEU A  66      -2.218   6.889  -5.777  1.00 88.34           C  
ATOM    507  N   ASN A  67      -1.086  10.798  -8.975  1.00 87.70           N  
ATOM    508  CA  ASN A  67      -0.011  10.860  -9.959  1.00 87.70           C  
ATOM    509  C   ASN A  67      -0.556  11.022 -11.375  1.00 87.70           C  
ATOM    510  CB  ASN A  67       0.871   9.612  -9.869  1.00 87.70           C  
ATOM    511  O   ASN A  67      -0.062  10.390 -12.311  1.00 87.70           O  
ATOM    512  CG  ASN A  67       2.117   9.838  -9.036  1.00 87.70           C  
ATOM    513  ND2 ASN A  67       3.186   9.121  -9.363  1.00 87.70           N  
ATOM    514  OD1 ASN A  67       2.119  10.648  -8.106  1.00 87.70           O  
ATOM    515  N   GLY A  68      -1.643  11.788 -11.453  1.00 88.96           N  
ATOM    516  CA  GLY A  68      -2.176  12.117 -12.765  1.00 88.96           C  
ATOM    517  C   GLY A  68      -3.181  11.101 -13.273  1.00 88.96           C  
ATOM    518  O   GLY A  68      -3.692  11.229 -14.387  1.00 88.96           O  
ATOM    519  N   GLN A  69      -3.392   9.963 -12.448  1.00 91.29           N  
ATOM    520  CA  GLN A  69      -4.350   8.928 -12.822  1.00 91.29           C  
ATOM    521  C   GLN A  69      -5.489   8.841 -11.810  1.00 91.29           C  
ATOM    522  CB  GLN A  69      -3.655   7.572 -12.949  1.00 91.29           C  
ATOM    523  O   GLN A  69      -5.256   8.895 -10.600  1.00 91.29           O  
ATOM    524  CG  GLN A  69      -2.761   7.451 -14.176  1.00 91.29           C  
ATOM    525  CD  GLN A  69      -2.232   6.044 -14.380  1.00 91.29           C  
ATOM    526  NE2 GLN A  69      -2.884   5.287 -15.256  1.00 91.29           N  
ATOM    527  OE1 GLN A  69      -1.244   5.642 -13.757  1.00 91.29           O  
ATOM    528  N   GLU A  70      -6.647   8.784 -12.375  1.00 94.44           N  
ATOM    529  CA  GLU A  70      -7.819   8.608 -11.523  1.00 94.44           C  
ATOM    530  C   GLU A  70      -7.883   7.193 -10.956  1.00 94.44           C  
ATOM    531  CB  GLU A  70      -9.100   8.922 -12.300  1.00 94.44           C  
ATOM    532  O   GLU A  70      -7.991   6.222 -11.708  1.00 94.44           O  
ATOM    533  CG  GLU A  70     -10.349   8.975 -11.432  1.00 94.44           C  
ATOM    534  CD  GLU A  70     -11.607   9.324 -12.211  1.00 94.44           C  
ATOM    535  OE1 GLU A  70     -12.283   8.401 -12.718  1.00 94.44           O  
ATOM    536  OE2 GLU A  70     -11.919  10.532 -12.315  1.00 94.44           O  
ATOM    537  N   ILE A  71      -7.927   7.181  -9.584  1.00 95.36           N  
ATOM    538  CA  ILE A  71      -7.885   5.861  -8.965  1.00 95.36           C  
ATOM    539  C   ILE A  71      -9.289   5.452  -8.525  1.00 95.36           C  
ATOM    540  CB  ILE A  71      -6.917   5.831  -7.761  1.00 95.36           C  
ATOM    541  O   ILE A  71     -10.152   6.307  -8.308  1.00 95.36           O  
ATOM    542  CG1 ILE A  71      -7.362   6.837  -6.693  1.00 95.36           C  
ATOM    543  CG2 ILE A  71      -5.482   6.114  -8.215  1.00 95.36           C  
ATOM    544  CD1 ILE A  71      -6.612   6.711  -5.374  1.00 95.36           C  
ATOM    545  N   TYR A  72      -9.441   4.131  -8.504  1.00 96.28           N  
ATOM    546  CA  TYR A  72     -10.674   3.539  -7.995  1.00 96.28           C  
ATOM    547  C   TYR A  72     -10.431   2.831  -6.668  1.00 96.28           C  
ATOM    548  CB  TYR A  72     -11.257   2.554  -9.013  1.00 96.28           C  
ATOM    549  O   TYR A  72      -9.584   1.941  -6.577  1.00 96.28           O  
ATOM    550  CG  TYR A  72     -12.557   1.926  -8.573  1.00 96.28           C  
ATOM    551  CD1 TYR A  72     -12.582   0.654  -8.007  1.00 96.28           C  
ATOM    552  CD2 TYR A  72     -13.763   2.603  -8.724  1.00 96.28           C  
ATOM    553  CE1 TYR A  72     -13.778   0.070  -7.602  1.00 96.28           C  
ATOM    554  CE2 TYR A  72     -14.965   2.029  -8.322  1.00 96.28           C  
ATOM    555  OH  TYR A  72     -16.149   0.191  -7.364  1.00 96.28           O  
ATOM    556  CZ  TYR A  72     -14.962   0.764  -7.763  1.00 96.28           C  
ATOM    557  N   VAL A  73     -11.213   3.277  -5.684  1.00 96.28           N  
ATOM    558  CA  VAL A  73     -11.054   2.698  -4.355  1.00 96.28           C  
ATOM    559  C   VAL A  73     -12.366   2.055  -3.911  1.00 96.28           C  
ATOM    560  CB  VAL A  73     -10.604   3.758  -3.324  1.00 96.28           C  
ATOM    561  O   VAL A  73     -13.420   2.694  -3.944  1.00 96.28           O  
ATOM    562  CG1 VAL A  73     -10.222   3.096  -2.001  1.00 96.28           C  
ATOM    563  CG2 VAL A  73      -9.436   4.574  -3.874  1.00 96.28           C  
ATOM    564  N   ALA A  74     -12.242   0.756  -3.459  1.00 95.23           N  
ATOM    565  CA  ALA A  74     -13.418  -0.008  -3.049  1.00 95.23           C  
ATOM    566  C   ALA A  74     -13.083  -0.957  -1.902  1.00 95.23           C  
ATOM    567  CB  ALA A  74     -13.985  -0.788  -4.233  1.00 95.23           C  
ATOM    568  O   ALA A  74     -11.910  -1.235  -1.641  1.00 95.23           O  
ATOM    569  N   PRO A  75     -14.045  -1.318  -1.081  1.00 92.57           N  
ATOM    570  CA  PRO A  75     -13.820  -2.276   0.004  1.00 92.57           C  
ATOM    571  C   PRO A  75     -13.329  -3.632  -0.500  1.00 92.57           C  
ATOM    572  CB  PRO A  75     -15.199  -2.402   0.655  1.00 92.57           C  
ATOM    573  O   PRO A  75     -13.666  -4.040  -1.614  1.00 92.57           O  
ATOM    574  CG  PRO A  75     -16.159  -1.926  -0.387  1.00 92.57           C  
ATOM    575  CD  PRO A  75     -15.415  -1.055  -1.358  1.00 92.57           C  
TER     576      PRO A  75                                                      
ENDMDL                                                                          
END                                                                             
