# Supplementary material for: SESNet: sequence-structure feature-integrated deep learning method for data-efficient protein engineering
Source: J Cheminform. 2023 Feb 3;15:12. doi: 10.1186/s13321-023-00688-x (PMC9898993; doi:10.1186/s13321-023-00688-x)
Supplement: Supplementary file 2 — Additional file 2. The source code of SESNet. [file 13321_2023_688_MOESM2_ESM.zip › SESNet-release-main/examples/RRM_single/test.tsv]

mutant	score
A16Y	-0.21450239
F45Y	-0.0225242
E36H	0.01412598
A53C	-0.01007963
P75L	-0.00422173
K39Q	-0.02870275
G63R	0.10703033
V23R	-0.28760569
N62F	-0.03432222
E56S	-0.1117366
K6H	-0.66472351
T34F	-0.09537846
D26G	-0.02719292
D26H	-0.03232367
G38V	-0.09941993
E50V	0.01144726
E56Y	-0.04021626
K39V	-0.09705566
S40N	0.04401491
K6M	-1.20546719
A33D	-0.31226708
G44T	-1.66129276
E49T	0.00943785
A53V	0.01050756
L66S	-0.03725338
I5C	-0.10734633
D11G	-0.08952619
G42H	0.02335023
I58C	0.01108729
G52W	-0.03927556
A74S	-0.08585784
M64L	0.01829931
E56I	-0.11294089
F24C	-0.44078143
N37A	-0.00193008
K31N	-0.68942868
A33Y	-1.28728582
G68A	-0.00257466
F4Y	0.01693572
L28W	-0.09519544
L28F	-0.11201053
N7K	0.01069611
I32N	-0.53813025
T34I	-0.02435588
F21G	-0.10114867
D35K	-0.01583075
Y18L	-0.05472175
G52L	-0.07544427
L28Y	-0.15483692
H47F	-1.01063918
N62Q	0.00042893
I5K	-0.97279672
I58G	-0.16087639
Y72R	-0.08627893
Y72T	-0.22422652
G25R	-1.36054754
E51R	0.0012214
Q69V	-0.0116564
K41Y	-0.16698997
D35N	0.00277455
K41N	-0.29580578
S22T	0.01132842
S29P	-1.30757892
E56G	-0.06103886
N14S	-0.05326012
I3F	-1.2586512
F43H	-0.09467596
F43S	-0.68069234
N67H	-0.11273264
S29F	-1.15082537
A53N	-0.08211633
F48P	-1.85071643
P75F	0.06521194
G38K	-0.09746106
V73A	0.035738
A60H	-0.30549479
L28I	-0.38110476
F45V	-1.3870755
G42R	0.05687604
A74G	0.04128959
G38I	-0.00397746
D11F	0.00148158
D11N	-0.05488791
I32P	-1.18506328
E70V	-0.02701096
E51I	-0.07813589
T34G	-0.02447702
D35I	-0.0550044
S40Y	-0.12802686
A74T	-0.08499607
A54H	-0.24073929
Y18H	0.00167088
T34V	0.01574815
N67L	-0.09486671
N14F	-0.4886422
V73S	-0.23159355
