# Supplementary material for: SESNet: sequence-structure feature-integrated deep learning method for data-efficient protein engineering
Source: J Cheminform. 2023 Feb 3;15:12. doi: 10.1186/s13321-023-00688-x (PMC9898993; doi:10.1186/s13321-023-00688-x)
Supplement: Supplementary file 2 — Additional file 2. The source code of SESNet. [file 13321_2023_688_MOESM2_ESM.zip › SESNet-release-main/examples/RRM_single/train.tsv]

mutant	score
I27F	-1.25570972
A54D	-0.2298112
D26K	-0.05213999
E36P	-0.02120092
A57H	-1.6195337
L17C	-0.01495009
D59G	-0.05209669
M64N	-0.0966126
D19V	-0.01291456
D35Y	0.00409128
G38D	-0.03874618
E50A	0.00228385
K39P	-0.34568305
D11Y	-0.02496446
H9D	0.0273331
G63F	-0.24061694
G42Y	-0.10430707
I71T	-0.08085516
L65H	-0.04125675
S29G	-0.89601458
A16E	-0.33351998
N14Y	-0.32518233
G1D	-0.63855012
I58S	-0.12193529
S29T	-0.69810038
D59K	-0.07886579
D19S	0.06564784
N14I	-0.2142871
A74Y	-0.18556937
A33S	-0.05889809
N62D	-0.01658491
E36S	-0.06020954
K55Q	0.00542583
L8R	-1.63251342
K15I	-0.2581757
D19K	-0.01085788
P10T	0.02519161
D35L	0.00414579
I32D	-1.43909671
H9L	0.0137532
A57D	-1.12531252
I3V	-0.04244838
A60E	-0.00295212
E49L	-0.06170149
Y18F	0.00191227
E50Q	0.01211875
A33F	-0.61360584
G38S	-0.04235696
H9Y	-0.09717208
L28R	-0.09343873
N67K	-0.03372471
I32M	-0.0001331
E51G	-0.04471024
K55M	-0.02589026
N2H	-1.32744726
N14G	-0.03035572
D59V	-0.04801778
I71R	-1.15357363
Y72W	-0.3158575
V73C	-0.03262402
I12A	-0.41124588
D13E	-0.12229128
E36L	-0.03991408
K39N	-0.01855028
E51S	-0.1096804
S30A	-0.10407033
A54N	-0.65045617
S40H	0.00187793
L65S	-0.10121281
I3L	-0.01929135
G68W	-0.19021335
V23A	-0.08787875
T34D	-0.06864531
A74R	-0.02560761
G52A	0.01940131
E70G	-0.00783823
E49C	0.02163413
S40I	-0.3421867
G52T	-0.06633482
S30H	-0.24943264
E50P	-0.07378432
V46N	-1.23843726
Y18V	-0.22769099
K15R	0.0197418
G1C	-0.34772782
A57C	-0.06815996
E49Y	-0.02811987
N37T	-0.00570597
E49A	-0.00603753
S30F	-0.51231501
H9F	-0.10034553
K15H	-0.08885464
Q69R	0.05233563
I58R	-0.0295006
L17M	-0.01557632
H47K	-0.61518797
E49R	-0.06288921
A53G	-0.02181089
F24H	-0.4090702
A60R	-0.25109065
F4H	-0.73088818
F24W	-0.02200786
S40P	-0.03991422
H47Y	-0.885791
T34N	-0.04726025
D59P	-0.17194627
G38A	-0.00846421
E56T	-0.02923362
K15M	-0.18276356
G42L	0.04220049
D13K	-0.35541119
T34Y	0.04382471
E50I	-0.0363042
F43N	-1.29340275
E70K	0.0303967
I32Y	-1.14555473
L17V	-0.07614008
N37H	0.01148468
I58N	-0.14424145
N7P	-0.12030321
K31A	-0.42490797
A60Y	-0.11870242
N37P	-0.22078362
Y18C	-0.13810271
L65E	-0.00368149
Y18T	-0.32318833
N67M	-0.15258728
N7Q	-0.06002846
V23E	-0.05381821
K41V	-0.18140953
F21L	0.01680546
N67S	-0.01411632
L17W	-1.29517293
M64S	-0.20959414
L28M	-0.01225472
P10F	0.01457521
I32H	-0.30767585
Y72K	-0.14363934
M64A	-0.10882335
F48V	-0.81581113
A54P	-0.43413904
K55A	-0.08302394
N37R	-0.01914876
N14E	-0.39822292
K15P	-0.11546422
V46F	-1.05176068
E70R	-0.01813822
G63W	-0.45918798
P75R	0.05459328
H9A	-0.07666214
K31I	-0.16784808
A57L	-0.11156845
G44W	-1.30224282
Y72S	-0.27748391
K6A	-0.47429763
N67P	-0.7767779
Y18G	-0.26974309
A60T	0.01212928
S30T	-0.2729997
A16C	0.17913166
D59E	0.02708961
E51A	-0.04674847
A54C	-0.17536001
I71H	-0.81703329
E51Y	-0.1614884
M64W	-0.06531031
A54Y	-0.14983472
K39Y	-0.09443575
E49D	-0.03952557
D26A	-0.00634354
A54T	-0.1989761
Y72V	-0.15080727
N67Q	-0.00491439
G38R	0.02063097
Q69Y	0.00704686
N37M	0.0452479
I32R	-0.30139263
F21M	0.01616305
I71S	-0.55491314
N67R	-0.06241232
D35E	-0.02473949
G25P	-1.988591
S40G	-0.14152725
Y72N	-0.28081886
H47V	-1.31066965
E51N	-0.0283526
L66F	0.00939297
K55N	-0.02275505
K41W	-0.48760914
F43P	-1.84049726
F21A	-0.07269063
D19Y	-0.05213641
G44S	-0.34121621
A57N	-1.2508361
I71K	-1.40975934
I27G	-0.99539921
A16T	0.0220336
K15G	-0.11261638
K31Q	-0.50521364
N67A	-0.00471458
G1V	-0.63767781
G52I	0.05791631
K39S	-0.0325989
F48R	-1.40957642
D11C	-0.0068408
I3T	-0.08250613
D26I	-0.10351745
Y18W	-0.12637672
K41P	-0.77510429
E49I	-0.02885292
L28K	-0.18702398
E70L	-0.03526288
G68Y	-0.19585549
S29V	-1.14023277
E51D	-0.03386171
V73T	-0.10047927
F48N	-1.7155585
E50R	0.00690868
I5F	-0.3354556
E49Q	0.00333711
G42F	-0.14480756
A53H	0.02608503
K31D	-1.43424421
K39M	0.0162214
K15T	-0.25766487
L61S	-0.14322945
K31L	-0.16139966
M64F	-0.05948695
P10R	0.01709491
Q69H	0.04393292
D35C	0.01976473
K39A	-0.14368952
D59Y	-0.0416322
N67C	0.01213499
E51K	-0.0423979
L8I	0.01634423
A33R	-0.14958035
Q69P	-0.41133495
N14D	-0.06666019
T34M	0.0863493
M64R	-0.15681947
N37Y	-0.03896158
E49S	-0.04698624
E56P	-0.20826264
N37S	-0.00943836
T20S	0.02982077
D59Q	0.01507136
N14V	-0.0901759
E70Q	-0.01037397
G38C	-0.09094688
V73M	-0.08047819
I32C	0.04320416
G25S	-0.18254584
I32S	-0.40031954
N14H	-0.05370435
H9G	-0.05057792
I27T	-0.53172427
Y18S	-0.07152293
K39L	-0.08072462
F45G	-1.89394155
A16V	-0.08164858
K6Y	-0.79899726
P75V	-0.01040032
N7L	-0.13631436
F48S	-1.41327755
M64P	-0.56720104
L65I	-0.00212652
I5T	-0.16175102
L66C	0.00936997
D19H	-0.01260059
E56H	-0.05267023
F21Y	-0.16124291
D26Q	0.06719903
N37G	-6.55e-05
H9I	-0.00282018
A53L	-0.04821776
E50H	-0.00240411
N2D	-1.03163994
I27Y	-1.31125298
F24L	-0.10998972
N7M	-0.12293936
Y72A	-0.07619491
P75G	0.1268299
F45W	-0.12792708
I5S	-0.89912565
E50Y	-0.03004353
D13S	-0.13118141
D26S	-0.0205267
Y72D	-0.58821344
F43I	-0.63386906
N37L	0.00965919
L61G	-0.31932251
S40F	-0.0648951
N14T	-0.06754155
E50G	-0.05528903
E51Q	-0.05708108
G68C	-0.03001355
G63N	-0.08122101
N62K	0.01485824
I32G	-1.20252471
E36Y	0.01449403
S22F	-0.07359495
A54L	-0.19844315
E36R	0.02476701
S22W	-0.09412251
V23Q	-0.1695471
I3S	-0.97920035
K6E	-0.99869205
S40V	-0.07751431
I12R	-1.30273965
E49N	0.0341401
D19A	-0.01978088
F21C	-0.02340972
E56Q	-0.04522052
G25A	-0.20953329
Q69I	-0.02653036
D11V	-0.04329434
S30N	-0.1584901
Y72I	-0.10204204
G42W	-0.30618904
V23G	-0.21438245
S29A	-0.58855278
K15S	-0.19272728
G25F	-1.66772674
A33P	-0.04140357
I71Y	-0.51062413
I71N	-1.05555357
S22D	-0.09046915
A54F	-0.03565671
K31V	-0.34963618
L65R	-0.03033279
G63Y	-0.26732212
V46D	-1.48596139
V23L	0.02392837
S30W	-0.18330143
D35S	0.02994468
K31P	-1.79703155
N14C	-0.15120459
V23I	0.02885801
L66E	-0.09892052
H47C	-0.58963386
N37I	-0.03257261
K55T	-0.00481203
I12G	-1.53265903
P10N	-0.02636391
T34K	-0.29225613
L28S	-0.08355467
N67D	-0.00190974
D35F	-0.00979085
F4S	-1.21157817
K55Y	-0.04522922
A74V	-0.06197049
P10H	-0.00408319
K31M	-0.35325697
K31W	-0.43284776
F43R	-0.64178574
Q69S	0.06202783
N14P	-0.13047514
V23S	-0.11729283
P10V	0.0463866
N7C	-0.08332536
E50S	-0.01527113
E56N	-0.05090476
M64E	-0.14495849
A57G	-0.15666051
N7G	-0.06528874
Y72G	-0.28221847
N62G	-0.01832211
I12H	-0.63037404
K55P	-0.19505006
L8S	-1.00671984
E36V	0.01924872
V73D	-0.5041832
K15A	-0.16122171
I12M	-0.23307885
V73I	0.0683612
E49P	-0.20784049
A33T	-0.18649614
K39D	-0.05227271
E70H	0.03086247
L65T	0.05835697
L66V	0.01290265
E70S	0.02278866
D59T	-0.05394383
F48C	-0.69218569
F21V	-0.06344401
F43Y	-0.06033858
V46G	-0.40110046
D13A	-0.2343121
L61Y	-0.29659359
N7R	0.0390498
P10A	0.01157627
T20I	-0.20343427
F48H	-0.8070735
G68E	-0.1067008
L8F	-0.03425802
N62I	-0.11358153
A54R	-0.18736806
L66T	-0.09168518
H9K	-0.10218481
D35A	0.01086701
K6S	-0.48252766
N2Y	-1.37295557
D26Y	-0.04485629
F48M	-0.26172623
K31H	-0.56579254
L65P	-0.02022363
A33H	-0.28852004
D35P	-0.51016007
N67T	0.00166583
D19P	-0.89614781
Q69N	0.06865006
G68N	0.00575889
F45I	-1.36855348
N62E	-0.01431574
K41S	-0.32701957
G1A	-0.14767665
N62M	0.06885691
N14Q	-0.06486671
Y72Q	-0.21231955
K41L	-0.13064955
L61F	-0.22906997
T34C	0.02331655
T34L	0.00084564
K39I	-0.02557089
V73G	-0.46585353
K6N	-0.84200325
N67F	-0.10707803
Q69G	0.00781614
F24V	-0.3993875
L65W	-0.10523931
G68R	-0.00110611
D35R	-0.03877046
H47L	-0.55319809
V23M	0.00837327
D19N	-0.01134588
G44P	-1.35712705
A16L	-0.05723631
A16G	-0.10750134
I5N	-0.98697716
N62R	0.01174571
N62V	-0.0910599
L61A	-0.19029243
D35Q	-0.04025624
K31S	-0.59780817
Y72F	-0.04733345
K31G	-1.2779458
L66I	0.06267501
N14L	-0.22386852
S40R	-0.18372493
N62H	-0.00320928
V46M	-0.49103104
N14K	-0.42480633
G44R	-1.45736387
V73F	-0.6930523
S29C	-0.39298311
I27R	-1.49024923
K6R	-0.0685166
D19I	-0.03485672
K15V	-0.19608353
H9N	0.04215369
K41H	-0.22540396
S30P	-0.4218822
L66H	-0.2341509
K55G	-0.04868161
L65F	0.00881426
F4V	-1.23253117
E49H	-0.05330559
F45S	-1.20833092
D19G	-0.05741953
M64T	-0.10739791
A53T	-0.00746991
G63V	-0.45302432
A57I	-0.08472906
F48L	-0.1310498
Y18A	-0.04851743
G42T	-0.07470545
A60S	-0.02688712
L61T	-0.12279172
E36N	0.06909373
K39G	0.00503379
F48G	-2.02342793
G63A	-0.08248695
K55L	-0.01557917
G44E	-1.42397392
T20Y	-0.39896987
E70P	-0.05010794
S22G	-0.01522627
T20L	-0.29818606
I12N	-0.78105989
N2I	-1.22211827
K15Q	-0.16206031
L65M	-0.00678648
V46E	-1.24031327
L61V	0.01795067
D59S	-0.04842965
I3C	-0.09174995
G25L	-1.07654616
L65Q	-0.03114741
T34H	-0.37591007
A53Y	-0.02378284
G42V	-0.7392627
D13G	-0.1317766
P10I	-0.02966363
E50N	-0.00624745
A60L	-0.06376609
A57T	-0.03798989
G68H	0.08160236
E56V	-0.05510445
S22P	-1.12289844
H47P	-1.59420605
A60G	-0.0871655
G63H	-0.06360385
N7F	-0.09207348
G52H	-0.01241476
H9P	0.01740756
G38L	0.09610531
K55V	-0.00337141
G68F	-0.08909387
L17I	-0.09462038
S30R	-0.74486421
P75H	0.01319175
E56A	-0.06156812
A60P	-1.10825025
G1S	-0.14159014
D11S	-0.02693314
H9E	-0.08679611
Q69E	0.03277487
G42N	0.02579009
G44C	-0.1869207
F48A	-1.41682031
H9T	-0.04502273
D59H	-0.04865753
I3M	-0.08622025
I12T	-0.36533478
D13P	-0.0598112
I27A	-0.77810242
A57V	0.00439739
G52Y	-0.06414293
S30M	-0.47974382
D26C	-0.10810349
A53S	0.00706774
E56K	-0.09793975
D11P	-0.60985443
H47N	-0.52484297
S29Y	-1.17026619
G63D	-0.1117296
G38Q	-0.02828777
G25V	-1.33903239
I58H	-0.02218395
F43A	-0.60259884
D11Q	-0.05331632
E51L	-0.02250074
L66M	0.01001135
T34A	-0.00320203
S30C	-0.03423934
K15E	-0.49942982
I12V	-0.11330878
I71V	0.02118668
G52D	0.00663889
P75S	0.0221477
T20C	-0.03133839
G63T	-0.06378865
F24A	-0.80770084
Y18Q	-0.09108088
I58Q	-0.00304178
D13I	-0.24758154
I27V	-0.08777579
A16D	-0.18114794
I58L	-0.03497764
A16S	0.02690735
K41R	0.01702735
N7D	-0.22291809
S22N	-0.00344679
S22Y	-0.08646237
K31E	-1.2292585
I12F	-0.23271799
N14M	-0.08391743
Y18I	-0.16551638
K15N	-0.22229202
N67I	-0.02801758
S40L	-0.08434029
Q69K	0.02074302
K41I	-0.31785712
H47S	-0.60510439
F21R	-0.9004549
V46L	-0.33726164
P10S	0.01038343
E70N	-0.00756044
N62P	-0.33303511
L17F	0.02290586
H47I	-1.25864064
I71F	-0.08947587
K41E	-0.35586938
M64Q	-0.05023677
T20G	-0.14948331
I58V	0.01056042
Y72L	-0.20063458
D13Q	-0.20361098
S30Y	-0.21149563
D59F	-0.0580125
Y18N	0.01568813
L8W	-1.249085
I71L	0.04388507
L28V	-0.28998543
S22C	-0.0727204
E51H	-0.14414144
G44Q	-1.94424668
N37C	-0.03145139
N7S	-0.02755929
D11T	-0.10617415
I71M	0.02152458
T20A	0.01800394
S29L	-1.11206542
D26F	0.01123137
D35T	0.01277259
P75A	0.00951492
G52V	0.01703271
D35H	-0.00336124
N7E	-0.2309614
T20V	-0.14098015
L65G	-0.13265079
G63C	-0.09128572
N62T	0.01726613
V46I	-0.0877637
K41T	-0.84716238
I27M	-0.60370344
L28A	-0.29667533
I5Y	-1.06970673
E49V	-0.02178592
N62Y	-0.01960116
I27S	-1.34348189
S22R	-0.04933454
L61I	0.03934189
L66Q	-0.1930291
L66P	-0.28326119
D13Y	-0.3760339
I12L	-0.09636649
L61R	-0.21516564
L17A	-0.14052171
T20N	-0.2544696
A54E	-0.31396229
Q69D	0.00869586
A54G	-0.01992974
I5A	-0.14399531
K15Y	-0.20998694
N7Y	-0.08753192
N62L	-0.01391467
N2R	-1.13665352
E36I	0.01487293
E50D	0.00495879
D11E	-0.06881084
I32T	-0.11797309
F43T	-0.94584043
A53F	-0.00585676
G52C	-0.0187902
F21I	-0.02548524
T34P	-0.04085441
D11R	-0.13417519
A60V	-0.01770723
F4L	-1.01627362
I71C	-0.08342348
D13T	-0.20474853
N67G	-0.03578324
A16H	-0.24484212
S30V	-0.29956492
Q69T	0.02889601
P75C	0.3765582
Y72E	-0.81434838
K31T	-0.44970203
D59I	-0.0944889
I27C	-0.52318529
E70D	-0.00575048
K41M	-0.15312868
D35G	0.01052407
A33V	-0.02088786
G42P	-0.10725277
D13L	-0.21767815
S30G	-0.08779526
K31Y	-0.66678569
T20F	-0.26088666
G42D	-0.46973923
N7H	-0.03526161
S40A	-0.03247998
K55D	-0.04525168
K41Q	-0.18379938
D19F	-0.05975043
N37K	0.01266135
A16F	-0.25875616
E49G	-0.00475296
D59R	0.07141743
G38W	-0.11064038
F45L	-1.30754146
A60D	-0.08434718
V46S	-0.39802168
D19R	-0.06897656
A33I	-0.28762793
G38T	-0.13347096
Y72C	-0.17329983
I58D	-0.53021747
G68D	0.00950663
P10Y	-0.05290026
N62C	-0.01134933
E70Y	-0.02194754
L17S	-1.03083409
A74C	0.06521194
N67Y	-0.15965088
D59N	-0.06056642
L65A	0.03728293
G38E	-0.04615958
D11I	-0.06791582
L66K	-0.19103227
L61Q	-0.38575906
M64G	-0.09602623
A53R	-0.04579698
F43G	-1.04975687
N7I	-0.52426859
A16R	-0.34420668
G1R	-0.50349975
D19L	-0.08955428
H47Q	-0.13507025
D19Q	0.00218851
H47R	-0.82512297
E56R	-0.20917036
G42C	0.04986002
F21S	-0.16439525
H47E	-1.0411567
K15L	-0.16533828
