# Supplementary material for: SESNet: sequence-structure feature-integrated deep learning method for data-efficient protein engineering
Source: J Cheminform. 2023 Feb 3;15:12. doi: 10.1186/s13321-023-00688-x (PMC9898993; doi:10.1186/s13321-023-00688-x)
Supplement: Supplementary file 2 — Additional file 2. The source code of SESNet. [file 13321_2023_688_MOESM2_ESM.zip › SESNet-release-main/examples/RRM_single/valid.tsv]

mutant	score
A33L	-0.81267737
V73H	-1.29253474
I27K	-1.55112687
F4W	-1.3430653
G52S	-0.0225521
I12Y	-0.35597288
F45M	-0.50101895
I58M	-0.01484336
A33C	0.04172069
G63S	-0.02797079
S29H	-1.64861173
A16I	-0.15198106
F24Y	-0.2543535
E50L	-0.06171246
L66R	-0.08338102
G68S	0.02041105
F24I	-0.14447475
N7A	0.0125232
K41G	-0.40366249
K6G	-0.50364439
L61M	-0.15980171
N37Q	-0.02204937
P10Q	0.06207953
E36Q	0.01465159
A60N	-0.02519089
K39H	-0.10926561
E70I	-0.00070012
V46T	-0.17539465
I58A	-0.05645806
I32F	-0.56376175
G68P	-0.69152809
Y18E	-0.42001079
F21W	-0.24900313
Y18R	0.0050666
T20R	-0.35647001
D35V	-0.06002089
K55E	-0.00075356
Y18K	-0.0404276
D59L	0.07143635
I58T	-0.02181704
G42S	0.01367142
N37E	0.02913903
G42I	-1.00257779
A60I	0.04632128
H9S	-0.06170853
A53P	-0.0339338
G63I	-0.88634143
F4I	-0.81423451
L66A	-0.06904178
N67V	0.05357363
K31R	-0.17133339
E56L	-0.02452524
A54V	-0.20452584
Q69L	0.02865305
V23W	-0.24213667
H9R	-0.08118671
D59C	-0.06038233
E50T	-0.09052933
K6Q	-0.94185643
V73L	0.01868248
L61K	-0.21481562
D19E	0.02403885
D59A	-0.03609341
D13N	-0.02927109
D11L	0.04428407
L66W	-0.18919214
G42E	-0.07046734
H9Q	-0.04545927
S22A	-0.06268789
K55H	-0.05903178
I5V	-0.0664881
E36A	0.0221659
L61C	-0.03721184
A54I	-0.3908987
N37F	0.02287209
I12S	-0.68661206
N2T	-1.34930609
F45A	-0.78423374
L8V	-0.016454
E36G	0.01212612
N62A	0.14866297
I5M	-0.03287011
S40C	-0.18437683
G44A	0.01880949
A53D	-0.00304747
A74D	-0.62894217
D13H	-0.03906156
E70A	-0.01635669
N14A	-0.05245611
T20P	-0.8139801
E51V	-0.01394503
D26R	-0.14609457
A16P	-0.52836224
N2S	-1.04574529
A16N	-0.11747021
T20M	-0.06493884
A60C	-0.00620262
I32L	-0.01884898
N67E	0.08962482
H47A	-0.55654246
G25D	-0.95636999
D26P	-0.14193143
N37V	0.00389404
L65V	0.00942296
F43C	-0.62545064
A57R	-1.17539013
G68T	-0.10245783
V46C	-0.09976093
E36D	-0.00295975
I12C	-0.26895154
V46A	-0.05773387
N62S	0.01682815
V23D	-0.21548747
A33G	-0.08916887
D13C	-0.0662462
G63P	-0.71620358
S30D	-0.59337781
L66G	-0.23778084
G44M	-1.20439264
E51T	-0.03150201
S22I	-0.07345508
F24M	0.01157764
L28Q	-0.14034648
L66Y	-0.07997652
A74P	-1.15995156
K41A	-0.29915206
I32K	-0.46083471
E49K	0.02271707
L8A	-0.40837633
D26T	-0.09971613
I3N	-0.37530162
D11A	-0.01194669
N7V	-0.34803684
