# Supplementary material for: SESNet: sequence-structure feature-integrated deep learning method for data-efficient protein engineering
Source: J Cheminform. 2023 Feb 3;15:12. doi: 10.1186/s13321-023-00688-x (PMC9898993; doi:10.1186/s13321-023-00688-x)
Supplement: Supplementary file 2 — Additional file 2. The source code of SESNet. [file 13321_2023_688_MOESM2_ESM.zip › SESNet-release-main/lit/callbacks/predict_write.py]

from pytorch_lightning.callbacks.base import Callback
import torch


class PredictWriter(Callback):

    def __init__(self, path):
        self.path = path

    def on_predict_epoch_end(self, trainer, pl_module, outputs) -> None:
        torch.save(outputs, self.path)

    def on_predict_end(self, trainer, pl_module) -> None:
        print(f"Saving predictions in {self.path}")
