# Supplementary material for: SESNet: sequence-structure feature-integrated deep learning method for data-efficient protein engineering
Source: J Cheminform. 2023 Feb 3;15:12. doi: 10.1186/s13321-023-00688-x (PMC9898993; doi:10.1186/s13321-023-00688-x)
Supplement: Supplementary file 2 — Additional file 2. The source code of SESNet. [file 13321_2023_688_MOESM2_ESM.zip › SESNet-release-main/lit/callbacks/test_write.py]

from pytorch_lightning.callbacks.base import Callback
import torch


class TestWriter(Callback):

    def __init__(self, path):
        self.cache = {}
        self.path = path

    def on_test_batch_end(
            self,
            trainer,
            pl_module,
            outputs,
            batch,
            batch_idx,
            dataloader_idx,
    ) -> None:
        data = {
            "batch": batch,
            "outputs": outputs,
            "batch_idx": batch_idx,
            "dataloader_idx": dataloader_idx
        }
        if dataloader_idx not in self.cache:
            self.cache[dataloader_idx] = []
            self.cache[dataloader_idx].append(data)
        else:
            self.cache[dataloader_idx].append(data)

    def on_test_end(self, trainer, pl_module) -> None:
        print(f"Saving {len(self.cache)} results in {self.path}")
        torch.save(self.cache, self.path)
