# Supplementary material for: SESNet: sequence-structure feature-integrated deep learning method for data-efficient protein engineering
Source: J Cheminform. 2023 Feb 3;15:12. doi: 10.1186/s13321-023-00688-x (PMC9898993; doi:10.1186/s13321-023-00688-x)
Supplement: Supplementary file 2 — Additional file 2. The source code of SESNet. [file 13321_2023_688_MOESM2_ESM.zip › SESNet-release-main/lit/data_module.py]

import pytorch_lightning as pl
from df.feature_manager import FeatureManager
from db.dataset import MutantDataset
from typing import List, Union
from os.path import basename


class MutantDataModule(pl.LightningDataModule):

    def __init__(self,
                 fasta,
                 feature_manager: FeatureManager,
                 train_tsv: Union[str, List[str], None],
                 valid_tsv: Union[str, List[str], None],
                 test_tsv: Union[str, List[str], None],
                 pred_tsv: Union[str, List[str], None],
                 batch_size: int,
                 radio: float = 0.1,
                 seed: int = 42,
                 workers=4,
                 ):
        super(MutantDataModule, self).__init__()

        if train_tsv:
            train_set = MutantDataset.from_files(fasta=fasta, tsv=train_tsv, feature_manager=feature_manager)
        else:
            train_set = None

        if train_tsv is not None and valid_tsv is None:
            train_set, valid_set = train_set.split(radio=radio, seed=seed)
        else:
            if valid_tsv is not None:
                valid_set = MutantDataset.from_files(fasta=fasta, tsv=valid_tsv, feature_manager=feature_manager)
            else:
                valid_set = None

        if isinstance(test_tsv, list):
            test_set = [
                MutantDataset.from_files(fasta=fasta, tsv=each, feature_manager=feature_manager)
                for each in test_tsv
            ]
        else:
            if test_tsv:
                test_set = MutantDataset.from_files(fasta=fasta, tsv=test_tsv, feature_manager=feature_manager)
            else:
                test_set = None

        if pred_tsv:
            pred_set = MutantDataset.from_files(fasta=fasta, tsv=pred_tsv, feature_manager=feature_manager)
        else:
            pred_set = None

        self.train_set = train_set
        self.valid_set = valid_set
        self.test_set = test_set
        self.pred_set = pred_set
        self.batch_size = batch_size
        self.workers = workers

    def train_dataloader(self):
        return self.train_set.gen_loader(batch_size=self.batch_size, shuffle=True, workers=self.workers)

    def test_dataloader(self):
        if isinstance(self.test_set, list):
            return [each.gen_loader(batch_size=self.batch_size, workers=self.workers) for each in self.test_set]
        else:
            if self.test_set:
                return self.test_set.gen_loader(batch_size=self.batch_size, workers=self.workers)
            else:
                return None

    def val_dataloader(self):
        return self.valid_set.gen_loader(batch_size=self.batch_size, workers=self.workers)

    def predict_dataloader(self):
        return self.pred_set.gen_loader(batch_size=self.batch_size, workers=self.workers)
