# Supplementary material for: SESNet: sequence-structure feature-integrated deep learning method for data-efficient protein engineering
Source: J Cheminform. 2023 Feb 3;15:12. doi: 10.1186/s13321-023-00688-x (PMC9898993; doi:10.1186/s13321-023-00688-x)
Supplement: Supplementary file 2 — Additional file 2. The source code of SESNet. [file 13321_2023_688_MOESM2_ESM.zip › SESNet-release-main/lit/lit_module.py]

import pytorch_lightning as pl
import torch.nn.functional as F
import torch.optim as optim
from model.ses_net import SESNet
from torchmetrics import MeanSquaredError, SpearmanCorrCoef
from collections import OrderedDict
import torch.nn as nn
from lit.warmup import CosineWarmupScheduler


class SESNetLitModule(pl.LightningModule):

    def __init__(self,
                 target_name,
                 hparam,
                 lr,
                 warmup,
                 max_iters,
                 optimizer,
                 ):
        super(SESNetLitModule, self).__init__()
        self.max_iters = max_iters
        self.hparam = hparam
        self.model = SESNet(
            hparam=self.hparam
        )
        self.warmup = warmup
        self.target_name = target_name
        self.lr = lr
        self.criterion = F.mse_loss
        self.valid_metrics = nn.ModuleDict(OrderedDict(
            [
                ('val_mse', MeanSquaredError()),
                ('val_corr', SpearmanCorrCoef()),
            ]
        ))
        self.test_metrics = nn.ModuleDict(OrderedDict(
            [
                ('test_mse', MeanSquaredError()),
                ('test_corr', SpearmanCorrCoef()),
            ]
        ))
        self.features = self.model.all_features
        self.optimizer = optimizer
        self.save_hyperparameters()

    def forward(self, *args, **kwargs):
        return self.model.forward(*args, **kwargs)

    def training_step(self, batch, batch_idx: int):
        y = batch[self.target_name].view(-1, 1)
        attn, p, pred = self.forward(**batch)
        loss = self.criterion(pred, y)
        self.log("loss", loss.item(), on_step=True, on_epoch=True, prog_bar=False)
        return loss

    def validation_step(self, batch, batch_idx: int):
        y = batch[self.target_name].view(-1, 1)
        attn, p, pred = self.forward(**batch)
        for name, metric in self.valid_metrics.items():
            metric(pred, y)
            self.log(name, metric, on_epoch=True, prog_bar=True)

    def test_step(self, batch, batch_idx: int, dataloader_idx: int = None):
        y = batch[self.target_name].view(-1, 1)
        attn, p, pred = self.forward(**batch)
        for name, metric in self.test_metrics.items():
            metric(pred, y)
            self.log(name, metric, on_epoch=True, prog_bar=True)
        return {"seq": batch['mutants'],
                "attn": attn,
                "p": p.cpu().numpy() if p is not None else None,
                "y": y.cpu().numpy(),
                "pred": pred.cpu().numpy()}

    def predict_step(self, batch, batch_idx: int, dataloader_idx: int = 0):
        attn, p, pred = self.forward(**batch)
        return {"seq": batch['mutants'],
                "attn": attn,
                "p": p.cpu().numpy() if p is not None else None,
                "pred": pred.cpu().numpy()}

    def configure_optimizers(self):
        optimizer = {
            "adam": optim.Adam,
            "sgd": optim.SGD,
        }[self.optimizer.lower()]
        optimizer = optimizer([p for p in self.parameters() if p.requires_grad], lr=self.lr)
        if self.warmup > 0:
            self.lr_scheduler = CosineWarmupScheduler(
                optimizer, warmup=self.warmup, max_iters=self.max_iters,
            )
        return optimizer

    def optimizer_step(self, *args, **kwargs):
        super().optimizer_step(*args, **kwargs)
        if self.warmup > 0:
            self.lr_scheduler.step()  # Step per iteration
