# Supplementary material for: SESNet: sequence-structure feature-integrated deep learning method for data-efficient protein engineering
Source: J Cheminform. 2023 Feb 3;15:12. doi: 10.1186/s13321-023-00688-x (PMC9898993; doi:10.1186/s13321-023-00688-x)
Supplement: Supplementary file 2 — Additional file 2. The source code of SESNet. [file 13321_2023_688_MOESM2_ESM.zip › SESNet-release-main/lit/test.py]

import pytorch_lightning as pl
from lit.callbacks.test_write import TestWriter
from lit.callbacks.bar_fix import BarFix

from lit.lit_module import SESNetLitModule
from lit.data_module import MutantDataModule
import torch
from df.feature_manager import FeatureManager

num_gpu = 1 if torch.cuda.is_available() else 0


def test_sesnet(checkpoint,
                name,
                fasta,
                data_dir,
                test_tsv,
                batch_size=64,
                rt=False,
                test_out=None,
                seed=42,
                **kwargs,
                ):
    pl.seed_everything(seed)
    lit_module = SESNetLitModule.load_from_checkpoint(checkpoint)
    features = {lit_module.target_name, } | lit_module.features

    fm = FeatureManager(
        name=name,
        fasta=fasta,
        data_dir=data_dir,
        rt=rt,
        **kwargs
    )

    fm.init_from_str(feature_names=list(features))
    fm.load()

    data_module = MutantDataModule(
        fasta=fasta,
        feature_manager=fm,
        train_tsv=None,
        valid_tsv=None,
        test_tsv=test_tsv,
        pred_tsv=None,
        batch_size=batch_size,
        radio=0.1,
        seed=seed,
    )

    # 构造Trainer
    callbacks = [BarFix(), ]

    if test_out:
        test_out_callback = TestWriter(
            path=test_out
        )
        callbacks.append(test_out_callback)

    trainer = pl.Trainer(check_val_every_n_epoch=1,
                         gpus=num_gpu,
                         max_epochs=1,
                         enable_progress_bar=True,
                         log_every_n_steps=1,
                         callbacks=callbacks,
                         )

    test_metrics = trainer.test(lit_module, data_module)
    return test_metrics


if __name__ == '__main__':
    from argparse import ArgumentParser

    parser = ArgumentParser()
    parser.add_argument("--checkpoint", required=True, type=str)
    parser.add_argument("--name", required=True, type=str)
    parser.add_argument("--fasta", required=True, type=str)
    parser.add_argument("--dir", required=True, type=str)
    parser.add_argument("--pdb", required=False, default=None)
    parser.add_argument("--chain", required=False, default='A')
    parser.add_argument("--braw", required=False, default=None)
    parser.add_argument("--test_tsv", action="append", required=True)
    parser.add_argument("--output", default=None, type=str, required=False)
    parser.add_argument("--batch_size", default=32, type=int)
    parser.add_argument("--rt", default=False, action="store_true")
    args = parser.parse_args()

    test_sesnet(
        checkpoint=args.checkpoint,
        name=args.name,
        fasta=args.fasta,
        data_dir=args.dir,
        test_tsv=args.test_tsv,
        batch_size=args.batch_size,
        rt=args.rt,
        test_out=args.output,
        seed=42,
        chain=args.chain,
        pdb_file=args.pdb,
        braw_file=args.braw
    )
