# Supplementary material for: SESNet: sequence-structure feature-integrated deep learning method for data-efficient protein engineering
Source: J Cheminform. 2023 Feb 3;15:12. doi: 10.1186/s13321-023-00688-x (PMC9898993; doi:10.1186/s13321-023-00688-x)
Supplement: Supplementary file 2 — Additional file 2. The source code of SESNet. [file 13321_2023_688_MOESM2_ESM.zip › SESNet-release-main/lit/train.py]

import pytorch_lightning as pl
from pytorch_lightning.callbacks.early_stopping import EarlyStopping
from pytorch_lightning.callbacks.model_checkpoint import ModelCheckpoint
from lit.callbacks.test_write import TestWriter
from lit.callbacks.bar_fix import BarFix
from lit.lit_module import SESNetLitModule
from lit.data_module import MutantDataModule
from utils.common import read_seq_from_fasta
from argparse import ArgumentParser
import torch
from df.feature_manager import FeatureManager


class EvolutionArg:

    def __init__(self,
                 name,
                 dir,
                 fasta,
                 train_tsv,
                 valid_tsv,
                 test_tsv,
                 target_name,
                 local_name,
                 local_static,
                 local_freeze,
                 global_name,
                 global_static,
                 global_freeze,
                 agg,
                 agg_seq_score,
                 decoder,
                 decoder_seq_score,
                 batch_size,
                 hidden,
                 dropout,
                 optim,
                 warmup,
                 rt,
                 seed,
                 epoch,
                 checkpoint_dir,
                 patience,
                 lr,
                 result_file,
                 test_out,
                 monitor,
                 monitor_mode,
                 *args,
                 **kwargs
                 ):
        self.name = name
        self.dir = dir
        self.fasta = fasta
        self.train_tsv = train_tsv
        self.valid_tsv = valid_tsv
        self.test_tsv = test_tsv
        self.target_name = target_name
        self.local_name = local_name
        self.local_static = local_static
        self.local_freeze = local_freeze
        self.global_name = global_name
        self.global_static = global_static
        self.global_freeze = global_freeze
        self.agg = agg
        self.agg_seq_score = agg_seq_score
        self.decoder = decoder
        self.decoder_seq_score = decoder_seq_score
        self.batch_size = batch_size
        self.hidden = hidden
        self.dropout = dropout
        self.optim = optim
        self.warmup = warmup
        self.rt = rt
        self.seed = seed
        self.epoch = epoch
        self.checkpoint_dir = checkpoint_dir
        self.patience = patience
        self.lr = lr
        self.result_file = result_file
        self.test_out = test_out
        self.monitor = monitor
        self.monitor_mode = monitor_mode


def train_and_test(args, ckpt=None):
    #
    print(vars(args))
    pl.seed_everything(args.seed)
    features = set()
    features.add(args.target_name)
    #
    hparam = {
        "local": {
            "name": args.local_name,
            "static": args.local_static,
            "freeze": args.local_freeze,
        } if args.local_name else None,
        "global": {
            "name": args.global_name,
            "static": args.global_static,
            "freeze": args.global_freeze,
        } if args.global_name else None,
        "agg": {
            "name": args.agg,
            "use_seq_score": args.agg_seq_score,
        },
        "decoder": {
            "name": args.decoder,
            "use_seq_score": args.decoder_seq_score
        },
        "hidden": args.hidden,
        "seq_len": len(read_seq_from_fasta(args.fasta)),
        "dropout": args.dropout,
    }

    lit_module = SESNetLitModule(
        target_name=args.target_name,
        hparam=hparam,
        lr=args.lr,
        warmup=args.warmup,
        optimizer=args.optim,
        max_iters=None
    )

    if ckpt is not None:
        print(f"Loading checkpoint from {ckpt}")
        lit_module.load_state_dict(torch.load(ckpt)['state_dict'])

    features = features | lit_module.features

    fm = FeatureManager(
        name=args.name,
        fasta=args.fasta,
        data_dir=args.dir,
        rt=args.rt,
    )

    fm.init_from_str(feature_names=list(features))
    fm.load()

    data_module = MutantDataModule(
        fasta=args.fasta,
        feature_manager=fm,
        train_tsv=args.train_tsv,
        valid_tsv=args.valid_tsv,
        test_tsv=args.test_tsv,
        pred_tsv=None,
        batch_size=args.batch_size,
        radio=0.1,
        seed=args.seed,
        workers=4,
    )

    lit_module.max_iters = len(data_module.train_dataloader()) * args.epoch

    callbacks = [BarFix(), ]
    if args.patience is not None:
        early_stop_callback = EarlyStopping(monitor=args.monitor,
                                            min_delta=0.00,
                                            patience=args.patience,
                                            mode=args.monitor_mode)
        callbacks.append(early_stop_callback)

    if args.checkpoint_dir is not None:
        checkpoint_callback = ModelCheckpoint(
            save_top_k=1,
            monitor=args.monitor,
            mode=args.monitor_mode,
            dirpath=args.checkpoint_dir,
            filename="SESNet-{epoch}-{%s:.4f}" % (args.monitor,)
        )
        callbacks.append(checkpoint_callback)
    if args.test_out:
        test_out_callback = TestWriter(
            path=args.test_out
        )
        callbacks.append(test_out_callback)

    trainer = pl.Trainer(check_val_every_n_epoch=1,
                         gpus=1 if torch.cuda.is_available() else 0,
                         max_epochs=args.epoch,
                         enable_progress_bar=True,
                         num_sanity_val_steps=2,
                         log_every_n_steps=1,
                         callbacks=callbacks,
                         gradient_clip_val=5
                         )

    trainer.fit(lit_module, data_module)

    if data_module.test_dataloader():
        trainer = pl.Trainer(check_val_every_n_epoch=1,
                             gpus=1,
                             enable_progress_bar=True,
                             log_every_n_steps=1,
                             callbacks=callbacks,
                             )
        if args.checkpoint_dir is not None:
            print(f"Training end, loading model from {checkpoint_callback.best_model_path}.")
            net = lit_module.load_from_checkpoint(checkpoint_callback.best_model_path)
            test_metrics = trainer.test(net, data_module)
            path = checkpoint_callback.best_model_path
        else:
            test_metrics = trainer.test(lit_module, data_module)
            path = None
    else:
        test_metrics = None
        if args.checkpoint_dir is not None:
            path = checkpoint_callback.best_model_path
        else:
            path = None

    save_res = dict(
        test_metrics=test_metrics,
        **vars(args),
        features=features,
        path=path
    )
    if args.result_file:
        print(f"Saving result in {args.result_file}")
        torch.save(save_res, args.result_file)
    return save_res


if __name__ == '__main__':
    import yaml

    yaml_parser = ArgumentParser()
    yaml_parser.add_argument("--yaml", required=False)
    yaml_args, _ = yaml_parser.parse_known_args()
    print(f"*********Load config from {yaml_args.yaml}**************")
    with open(yaml_args.yaml) as f:
        data = yaml.load(f.read(), Loader=yaml.FullLoader)
        evo_arg = EvolutionArg(**data)
        print("*********Start Training**************")
        if data.get('ckpt', None):
            print("*********Check Point:" + data.get('ckpt', None) + "****************")
        res = train_and_test(evo_arg, ckpt=data.get('ckpt', None))
        print(res)
