# Supplementary material for: SESNet: sequence-structure feature-integrated deep learning method for data-efficient protein engineering
Source: J Cheminform. 2023 Feb 3;15:12. doi: 10.1186/s13321-023-00688-x (PMC9898993; doi:10.1186/s13321-023-00688-x)
Supplement: Supplementary file 2 — Additional file 2. The source code of SESNet. [file 13321_2023_688_MOESM2_ESM.zip › SESNet-release-main/lit/warmup.py]

import torch.optim as optim
import numpy as np


class CosineWarmupScheduler(optim.lr_scheduler._LRScheduler):
    def __init__(self, optimizer, warmup, max_iters):
        self.warmup = warmup
        self.max_num_iters = max_iters
        super().__init__(optimizer)

    def get_lr(self):
        lr_factor = self.get_lr_factor(epoch=self.last_epoch)
        return [base_lr * lr_factor for base_lr in self.base_lrs]

    def get_lr_factor(self, epoch):
        lr_factor = 0.5 * (1 + np.cos(np.pi * epoch / self.max_num_iters))
        if epoch <= self.warmup:
            lr_factor *= epoch * 1.0 / self.warmup
        return lr_factor


if __name__ == '__main__':
    import torch
    import torch.nn as nn
    import matplotlib.pyplot as plt
    import seaborn as sns
    p = nn.Parameter(torch.empty(4, 4))
    optimizer = optim.Adam([p], lr=1e-5)
    # optim.RAdam
    lr_scheduler = CosineWarmupScheduler(optimizer=optimizer, warmup=200, max_iters=3000)

    # Plotting
    epochs = list(range(3000))
    sns.set()
    plt.figure(figsize=(8, 5),dpi=300)
    plt.plot(epochs, [1e-5 * lr_scheduler.get_lr_factor(e) for e in epochs], label="learning rate")
    plt.legend()
    plt.ylabel("Learning rate factor")
    plt.xlabel("Iterations (in batches)")
    plt.title("Cosine Warm-up Learning Rate Scheduler")
    plt.show()
    sns.reset_orig()
