# Supplementary material for: SESNet: sequence-structure feature-integrated deep learning method for data-efficient protein engineering
Source: J Cheminform. 2023 Feb 3;15:12. doi: 10.1186/s13321-023-00688-x (PMC9898993; doi:10.1186/s13321-023-00688-x)
Supplement: Supplementary file 2 — Additional file 2. The source code of SESNet. [file 13321_2023_688_MOESM2_ESM.zip › SESNet-release-main/model/basemodule.py]

import torch.nn as nn
from abc import abstractmethod
from typing import Set, Optional, List, AnyStr


class BaseModule(nn.Module):

    def __init__(self):
        super(BaseModule, self).__init__()

    @property
    @abstractmethod
    def required_features(self) -> Optional[Set[AnyStr]]:
        raise NotImplementedError

    def __sub_modules(self, state: List):
        state.append(self)
        for attr in dir(self):
            if attr.startswith("_") or attr == "all_features" or attr == "T_destination":
                continue
            else:
                try:
                    sub_attr = self.__getattr__(attr)
                    if isinstance(sub_attr, BaseModule):
                        sub_attr.__sub_modules(state)
                except AttributeError:
                    continue

    @property
    def all_features(self) -> Set[AnyStr]:
        state = []
        self.__sub_modules(state)
        features = set()
        for module in state:
            f = module.required_features
            if f is not None:
                features = features.union(f)
        return features
