# Supplementary material for: SESNet: sequence-structure feature-integrated deep learning method for data-efficient protein engineering
Source: J Cheminform. 2023 Feb 3;15:12. doi: 10.1186/s13321-023-00688-x (PMC9898993; doi:10.1186/s13321-023-00688-x)
Supplement: Supplementary file 2 — Additional file 2. The source code of SESNet. [file 13321_2023_688_MOESM2_ESM.zip › SESNet-release-main/model/modules/aggregators/attn.py]

import torch
import torch.nn as nn

from model.modules.aggregators.base import Aggregator


class AttnAgg(Aggregator):

    def __init__(self, seq_len, num, in_dim, dim, dropout, use_seq_score=False):
        super(AttnAgg, self).__init__(seq_len=seq_len, num=num, in_dim=in_dim, dim=dim)
        self.norm1 = nn.LayerNorm(self.dim)
        self.attn = nn.Sequential(
            nn.Linear(in_dim * num, 1, bias=True),
            nn.Dropout(dropout),
            nn.Softmax(dim=1)
        )
        self.mlp = nn.Sequential(
            nn.Linear(in_dim * num, dim),
            nn.Dropout(dropout),
        )
        self.use_seq_score = use_seq_score
        if self.use_seq_score:
            self.ws = nn.Linear(seq_len, seq_len)

    def _run_forward(self, x, *args, **kwargs):
        x = [self.norm1(i) for i in x]
        x = torch.cat(x, dim=-1).contiguous()
        weight = self.attn(x)
        local_weight = weight.detach().cpu()
        if self.use_seq_score:
            s_weight = kwargs.get('esmif1_seq_score_full').view(kwargs.get('esmif1_seq_score_full').size(0), -1)
            s_weight = self.ws(s_weight)
            s_weight = s_weight.unsqueeze(-1)
            weight = (weight + torch.softmax(s_weight, dim=1)) / 2
            global_weight = weight.detach().cpu()
        else:
            global_weight = None
        output = torch.bmm(x.transpose(1, 2), weight)
        output = output.squeeze(2)
        output = self.mlp(output)
        return (local_weight, global_weight), output

    @property
    def required_features(self):
        if self.use_seq_score:
            return {'esmif1_seq_score_full'}
        else:
            return set()
