# Supplementary material for: SESNet: sequence-structure feature-integrated deep learning method for data-efficient protein engineering
Source: J Cheminform. 2023 Feb 3;15:12. doi: 10.1186/s13321-023-00688-x (PMC9898993; doi:10.1186/s13321-023-00688-x)
Supplement: Supplementary file 2 — Additional file 2. The source code of SESNet. [file 13321_2023_688_MOESM2_ESM.zip › SESNet-release-main/model/modules/aggregators/base.py]

import torch.nn as nn
from abc import abstractmethod
from model.basemodule import BaseModule


class Aggregator(BaseModule):

    def __init__(self, seq_len, num, in_dim, dim):
        super(Aggregator, self).__init__()
        self.seq_len = seq_len
        self.num = num
        self.in_dim = in_dim
        self.dim = dim

    @abstractmethod
    def _run_forward(self, x, *args, **kwargs):
        raise NotImplementedError

    def forward(self, x, *args, **kwargs):
        return self._run_forward(x, *args, **kwargs)
