# Supplementary material for: SESNet: sequence-structure feature-integrated deep learning method for data-efficient protein engineering
Source: J Cheminform. 2023 Feb 3;15:12. doi: 10.1186/s13321-023-00688-x (PMC9898993; doi:10.1186/s13321-023-00688-x)
Supplement: Supplementary file 2 — Additional file 2. The source code of SESNet. [file 13321_2023_688_MOESM2_ESM.zip › SESNet-release-main/model/modules/aggregators/mlp.py]

from model.modules.aggregators.base import Aggregator
import torch
import torch.nn as nn


class MLPAgg(Aggregator):

    def __init__(self, seq_len, num, in_dim, dim, dropout):
        super(MLPAgg, self).__init__(seq_len=seq_len, num=num, in_dim=dim, dim=dim)
        self.norm1 = nn.LayerNorm(self.dim)
        self.mlp = nn.Sequential(
            nn.LayerNorm(seq_len * in_dim * num),
            nn.Linear(seq_len * in_dim * num, dim, bias=False),
            nn.ReLU(),
            nn.Dropout(dropout),
            nn.BatchNorm1d(dim),
            nn.Linear(dim, dim, bias=True),
        )

    def _run_forward(self, x, *args, **kwargs):
        x = [self.norm1(i) for i in x]  # N * [batch, seq_len, in_dim]
        x = torch.cat([i.view(i.size(0), -1) for i in x], dim=-1)  # [batch, num * seq_len * in_dim]
        x = self.mlp(x)
        return None, x

    @property
    def required_features(self):
        return set()
