# Supplementary material for: SESNet: sequence-structure feature-integrated deep learning method for data-efficient protein engineering
Source: J Cheminform. 2023 Feb 3;15:12. doi: 10.1186/s13321-023-00688-x (PMC9898993; doi:10.1186/s13321-023-00688-x)
Supplement: Supplementary file 2 — Additional file 2. The source code of SESNet. [file 13321_2023_688_MOESM2_ESM.zip › SESNet-release-main/model/modules/decoders/mlp.py]

from typing import Optional, Set, AnyStr

import torch.nn as nn
from collections import OrderedDict
import torch
from model.modules.decoders.base import Decoder


class MlpDecoder(Decoder):

    @property
    def required_features(self) -> Optional[Set[AnyStr]]:
        if self.use_seq_score:
            return {'esmif1_seq_score'}
        else:
            return set()

    def __init__(self,
                 in_dim: int,
                 hidden: int,
                 out_dim: int,
                 dropout: float,
                 use_seq_score: bool
                 ):
        super(MlpDecoder, self).__init__(out_dim=out_dim)
        self.hidden_layer = nn.Sequential(OrderedDict([
            ('fc1', nn.Linear(in_dim, hidden)),
            ('tanh', nn.Tanh()),
        ]))
        self.out_layer = nn.Sequential(
            nn.Dropout(dropout),
            nn.Linear(hidden, out_dim)
        )
        self.use_seq_score = use_seq_score
        if self.use_seq_score:
            self.ws = nn.Linear(hidden + 1, 1, bias=False)

    def _run_forward(self, x, esmif1_seq_score=None, *args, **kwargs):
        if self.use_seq_score:
            assert esmif1_seq_score is not None
            h = self.hidden_layer(x)
            p = self.ws(
                torch.cat([torch.softmax(h, dim=-1), esmif1_seq_score.view(-1, 1)], dim=-1)
            )
            p = torch.sigmoid(p)  # [batch, 1]
            x = p * self.out_layer(h) + (1 - p) * esmif1_seq_score.view(-1, 1)
            return p, x
        else:
            h = self.hidden_layer(x)
            x = self.out_layer(h)
            return None, x
