# Supplementary material for: SESNet: sequence-structure feature-integrated deep learning method for data-efficient protein engineering
Source: J Cheminform. 2023 Feb 3;15:12. doi: 10.1186/s13321-023-00688-x (PMC9898993; doi:10.1186/s13321-023-00688-x)
Supplement: Supplementary file 2 — Additional file 2. The source code of SESNet. [file 13321_2023_688_MOESM2_ESM.zip › SESNet-release-main/model/modules/embeddings.py]

import torch.nn as nn
import math
import torch


class PositionalEmbedding(nn.Module):
    def __init__(self, d_model, seq_len=1024):
        super(PositionalEmbedding, self).__init__()
        pe = torch.zeros((seq_len, d_model), requires_grad=False).float()
        position = torch.arange(0, seq_len).float().unsqueeze(1)
        div_term = torch.exp(torch.arange(0, d_model, 2).float() * -(math.log(10000.0) / d_model))
        pe[:, 0::2] = torch.sin(position * div_term)
        pe[:, 1::2] = torch.cos(position * div_term)
        pe = pe.unsqueeze(0)
        self.register_buffer('pe', pe)

    def forward(self, x):
        return self.pe[:, :x.size(1)]


class InputPositionEmbedding(nn.Module):
    def __init__(self, vocab_size: int, embed_dim: int, seq_len: int, dropout: float):
        super(InputPositionEmbedding, self).__init__()
        self.embed = nn.Embedding(vocab_size, embed_dim)
        self.embedding_size = embed_dim
        self.dropout = nn.Dropout(dropout)
        self.position_embed = PositionalEmbedding(embed_dim, seq_len=seq_len)

    def forward(self, inputs):
        x = self.embed(inputs)
        x = x + self.position_embed(inputs)
        x = self.dropout(x)
        return x


class Embedding(nn.Module):

    def __init__(self, vocab_size: int, embed_dim: int, dropout: float):
        super(Embedding, self).__init__()
        self.embed = nn.Embedding(vocab_size, embed_dim)
        self.dropout = nn.Dropout(dropout)
        self.embedding_size = embed_dim

    def forward(self, inputs):
        x = self.embed(inputs)
        x = self.dropout(x)
        return x
