# Supplementary material for: SESNet: sequence-structure feature-integrated deep learning method for data-efficient protein engineering
Source: J Cheminform. 2023 Feb 3;15:12. doi: 10.1186/s13321-023-00688-x (PMC9898993; doi:10.1186/s13321-023-00688-x)
Supplement: Supplementary file 2 — Additional file 2. The source code of SESNet. [file 13321_2023_688_MOESM2_ESM.zip › SESNet-release-main/model/modules/encoders/globals/base.py]

from typing import Optional, Set, AnyStr

from model.modules.encoders.base import Encoder
from abc import abstractmethod
import torch.nn as nn


class GlobalEncoder(Encoder):

    def __init__(self, in_dim, out_dim, static: bool, freeze: bool):
        super(GlobalEncoder, self).__init__()
        self.static = static
        self.in_dim = in_dim
        self.out_dim = out_dim
        self.static = static
        self.freeze = freeze
        if self.static:
            self.model = None
        else:
            self.model = self.load_pretrained_model()
            if self.freeze:
                for p in self.model.parameters():
                    p.requires_grad = False
        self.projection = nn.Linear(in_dim, out_dim, bias=False)

    @property
    def required_features(self) -> Optional[Set[AnyStr]]:
        return {self.required_feature, }

    @property
    @abstractmethod
    def required_feature(self) -> AnyStr:
        raise NotImplementedError

    @property
    def dim(self):
        return self.out_dim

    @abstractmethod
    def load_pretrained_model(self) -> nn.Module:
        raise NotImplementedError

    @abstractmethod
    def get_representation(self, *args, **kwargs):
        raise NotImplementedError

    def forward(self, *args, **kwargs):
        if self.static:
            rep = kwargs.get(self.required_feature)
        else:
            rep = self.get_representation(**{self.required_feature: kwargs.get(self.required_feature)})
        rep = self.projection(rep)
        return rep
