# Supplementary material for: SESNet: sequence-structure feature-integrated deep learning method for data-efficient protein engineering
Source: J Cheminform. 2023 Feb 3;15:12. doi: 10.1186/s13321-023-00688-x (PMC9898993; doi:10.1186/s13321-023-00688-x)
Supplement: Supplementary file 2 — Additional file 2. The source code of SESNet. [file 13321_2023_688_MOESM2_ESM.zip › SESNet-release-main/model/modules/encoders/globals/esm.py]

from typing import AnyStr
from model.modules.encoders.globals.base import GlobalEncoder
import torch.nn as nn
import esm as esm_pack


class EsmEncoder(GlobalEncoder):

    @property
    def required_feature(self) -> AnyStr:
        if self.static:
            return 'esm'
        else:
            return 'esm_token'

    def load_pretrained_model(self) -> nn.Module:
        esm_model, _ = esm_pack.pretrained.esm1b_t33_650M_UR50S()
        return esm_model

    def get_representation(self, esm_token):
        res = self.model(esm_token, repr_layers=[33])
        rep = res["representations"][33]
        rep = rep[:, 1:-1, :].contiguous()
        return rep

    def __init__(self, out_dim, static=True, freeze=True):
        super(EsmEncoder, self).__init__(in_dim=1280, out_dim=out_dim, static=static, freeze=freeze)
