# Supplementary material for: SESNet: sequence-structure feature-integrated deep learning method for data-efficient protein engineering
Source: J Cheminform. 2023 Feb 3;15:12. doi: 10.1186/s13321-023-00688-x (PMC9898993; doi:10.1186/s13321-023-00688-x)
Supplement: Supplementary file 2 — Additional file 2. The source code of SESNet. [file 13321_2023_688_MOESM2_ESM.zip › SESNet-release-main/model/modules/encoders/locals/base.py]

from typing import Optional, Set, AnyStr, Sequence, Tuple

from model.modules.encoders.base import Encoder
from abc import abstractmethod


class LocalEncoder(Encoder):

    def __init__(self):
        super(LocalEncoder, self).__init__()

    @property
    @abstractmethod
    def required_features(self) -> Optional[Set[AnyStr]]:
        raise NotImplementedError

    @property
    @abstractmethod
    def dim(self):
        raise NotImplementedError

    @abstractmethod
    def _run_forward(self, *args, **kwargs):
        raise NotImplementedError

    def forward(self, *args, **kwargs):
        inputs = {k: kwargs.get(k, None) for k in self.required_features}
        return self._run_forward(**inputs)
