# Supplementary material for: SESNet: sequence-structure feature-integrated deep learning method for data-efficient protein engineering
Source: J Cheminform. 2023 Feb 3;15:12. doi: 10.1186/s13321-023-00688-x (PMC9898993; doi:10.1186/s13321-023-00688-x)
Supplement: Supplementary file 2 — Additional file 2. The source code of SESNet. [file 13321_2023_688_MOESM2_ESM.zip › SESNet-release-main/model/modules/encoders/locals/potts.py]

from typing import Optional, Set, AnyStr

import torch
import torch.nn as nn

from model.modules.embeddings import InputPositionEmbedding
from model.modules.encoders.locals.base import LocalEncoder


class PottsEncoder(LocalEncoder):

    @property
    def required_features(self) -> Optional[Set[AnyStr]]:
        return {'potts', 'token'}

    @property
    def dim(self):
        return self.d_lstm

    def __init__(self,
                 alphabet_size,
                 d_embed,
                 d_ecnet_local,
                 seq_len,
                 d_lstm,
                 lstm_layers,
                 lstm_dropout,
                 bidirectional,
                 dropout,
                 ):
        super(LocalEncoder, self).__init__()

        self.onehot_embed = InputPositionEmbedding(
            vocab_size=alphabet_size,
            seq_len=seq_len,
            embed_dim=d_embed,
            dropout=dropout
        )

        self.msa_project = nn.Linear(seq_len + 1, d_ecnet_local)

        self.lstm = nn.LSTM(
            input_size=d_embed + d_ecnet_local,
            hidden_size=d_lstm // 2 if bidirectional else d_lstm,
            num_layers=lstm_layers,
            dropout=lstm_dropout,
            bidirectional=bidirectional,
            batch_first=True
        )
        self.d_lstm = d_lstm

    def _run_forward(self, token, potts):
        p_loc = self.msa_project(potts)
        embed = self.onehot_embed(token)
        lstm_input = torch.cat([p_loc, embed], dim=-1)
        rep, _ = self.lstm(lstm_input)
        return rep
