# Supplementary material for: SESNet: sequence-structure feature-integrated deep learning method for data-efficient protein engineering
Source: J Cheminform. 2023 Feb 3;15:12. doi: 10.1186/s13321-023-00688-x (PMC9898993; doi:10.1186/s13321-023-00688-x)
Supplement: Supplementary file 2 — Additional file 2. The source code of SESNet. [file 13321_2023_688_MOESM2_ESM.zip › SESNet-release-main/model/ses_net.py]

from typing import Optional, Set, AnyStr

from model.basemodule import BaseModule
from model.modules.aggregators import Aggregator, MLPAgg, AttnAgg
from model.modules.decoders import MlpDecoder, Decoder
from model.modules.encoders.globals import GlobalEncoder, EsmEncoder
from model.modules.encoders.locals import PottsEncoder, LocalEncoder


class SESNet(BaseModule):
    """
        Hparam -> :
            struct:
                name
                static
                freeze
            local:
                name
                static
                freeze
            global:
                name
                static
                freeze
            agg :
                name
                use_seq_score
            decoder:
                name
                use_seq_score
            hidden
            dropout
            seq_len
    """

    def __init__(self, hparam):
        super(SESNet, self).__init__()
        # --------------------
        self.d_model = hparam['hidden']
        self.dropout = hparam['dropout']
        self.seq_len = hparam['seq_len']

        # --------------------

        # ------------- Local Encoder -------------
        if hparam['local'] is not None:
            # --- create local encoder ----
            self.local_name = hparam['local']['name']
            self.local_freeze = hparam['local']['freeze']
            self.local_static = hparam['local']['static']

            if self.local_name == "potts":
                if self.local_freeze:
                    raise ValueError("Local encoder can't be freeze")
                else:
                    self.local_encoder: LocalEncoder = PottsEncoder(alphabet_size=21,
                                                                    d_embed=20,
                                                                    d_ecnet_local=self.d_model,
                                                                    seq_len=self.seq_len,
                                                                    d_lstm=self.d_model,
                                                                    lstm_layers=2,
                                                                    lstm_dropout=self.dropout,
                                                                    bidirectional=True,
                                                                    dropout=self.dropout)
            else:
                raise NotImplementedError(f"Not supported local encoder name : {self.local_name}")
        else:
            self.local_encoder = None

        # ------------- Global Encoder -----------------
        if hparam['global'] is not None:
            self.global_name = hparam['global']['name']
            self.global_static = hparam['global']['static']
            self.global_freeze = hparam['global']['freeze']
            if self.global_name == "esm":
                self.global_encoder: GlobalEncoder = EsmEncoder(out_dim=self.d_model,
                                                                static=self.global_static,
                                                                freeze=self.global_freeze)
            else:
                raise NotImplementedError
        else:
            self.global_encoder = None

        assert self.global_encoder is not None or self.local_encoder is not None, "At least a encoder"

        num = 0
        if self.global_encoder:
            num += 1
        if self.local_encoder:
            num += 1

        # --- create aggregator ---
        self.agg_name = hparam['agg']['name']
        if self.agg_name == "attn":
            self.aggregator: Aggregator = AttnAgg(seq_len=self.seq_len, num=num, in_dim=self.d_model, dim=self.d_model,
                                                  dropout=self.dropout, use_seq_score=hparam['agg']['use_seq_score'])
        elif self.agg_name == "mlp":
            if hparam['agg']['use_seq_score']:
                print("Warning, mlp doesn't support using seq score")
            self.aggregator: Aggregator = MLPAgg(seq_len=self.seq_len, num=num, in_dim=self.d_model,
                                                 dim=self.d_model, dropout=self.dropout)
        else:
            raise NotImplementedError

        # --- create decoder
        self.decoder_name = hparam['decoder']['name']
        self.use_seq_score = hparam['decoder']['use_seq_score']
        if self.decoder_name == "mlp":
            self.decoder: Decoder = MlpDecoder(in_dim=self.aggregator.dim,
                                               hidden=self.d_model,
                                               out_dim=1,
                                               dropout=self.dropout,
                                               use_seq_score=self.use_seq_score)
        else:
            raise NotImplementedError

    def forward(self, *args, **kwargs):
        rep = []
        if self.local_encoder is not None:
            local_rep = self.local_encoder(*args, **kwargs)
            rep.append(local_rep)
        if self.global_encoder is not None:
            global_rep = self.global_encoder(*args, **kwargs)
            rep.append(global_rep)
        attn, agg_rep = self.aggregator(rep, **kwargs)
        p, y = self.decoder.forward(x=agg_rep, **kwargs)
        return attn, p, y

    @property
    def required_features(self) -> Optional[Set[AnyStr]]:
        return set()


if __name__ == '__main__':
    import torch

    hp = {
        "local": {
            "name": "potts",
            "static": True,
            "freeze": False,
        },
        "global": {
            "name": "esm",
            "static": False,
            "freeze": True,
        },
        "agg": {
            "name": "attn",
            "use_seq_score": True,
        },
        "decoder": {
            "name": "mlp",
            "use_seq_score": False,
        },
        "hidden": 128,
        "seq_len": 18,
        "dropout": 0.1
    }

    batch = {
        'esm': torch.randn(16, 18, 1420, device="cuda", dtype=torch.float),
        'alpha_fold': torch.randn(16, 18, 384, device="cuda", dtype=torch.float),
        'potts': torch.randn(16, 18, 19, dtype=torch.float, device="cuda"),
        'esmif1_seq_score': torch.randn(16, device="cuda", dtype=torch.float),
        'esmif1_seq_score_full': torch.randn(16, 18, 1, device="cuda", dtype=torch.float),
        'token': torch.randint(0, 21, (16, 18), dtype=torch.long, device="cuda"),
        'esm_token': torch.randint(0, 21, (16, 20), dtype=torch.long, device="cuda"),
        'esm_msa_token': torch.randint(0, 21, (1, 16, 19), dtype=torch.long, device="cuda"),
    }

    # hp['local'] = None
    # hp['global'] = None
    # hp['struct'] = None
    with torch.no_grad():
        model = SESNet(hp).to("cuda")
        attn, p, score = model(**batch)
        print(score)
        print(model.all_features)
