# Supplementary material for: SESNet: sequence-structure feature-integrated deep learning method for data-efficient protein engineering
Source: J Cheminform. 2023 Feb 3;15:12. doi: 10.1186/s13321-023-00688-x (PMC9898993; doi:10.1186/s13321-023-00688-x)
Supplement: Supplementary file 2 — Additional file 2. The source code of SESNet. [file 13321_2023_688_MOESM2_ESM.zip › SESNet-release-main/utils/logger.py]

import logging

levels = {
    "debug": logging.DEBUG,
    "info": logging.INFO,
    "warning": logging.WARNING
}
logger = logging.getLogger(__name__)
ch = logging.StreamHandler()
ch.setLevel(logging.INFO)
logger.addHandler(ch)
logger.setLevel(level=levels["info"])
